# Supplementary material for: Sex-dependent rescue of memory and synaptic deficits in AD model mice by increasing PSD-95 palmitoylation
Source: Commun Biol. 2026 Feb 18;9:451. doi: 10.1038/s42003-026-09702-y (PMC13031330; doi:10.1038/s42003-026-09702-y)
Supplement: Supplementary file 4 — Supplementary Data 1 [file 42003_2026_9702_MOESM4_ESM.xlsx]

## Sheet: Figure 1
Figure 1 B, Pan Palm antibody Female mice							Figure 1 D Pan Palm antibody Male mice
	Pan Palm AB							Pan Palm AB
Lane	all bands	Actin	all bands/actin	average	Normalized		Lane	all bands	Actin	all bands/actin	average	Normalized
WT1	4948.69	2211.55	2.23766		0.597347		WT1	7801.89	2145.7	3.63606		1.14702
WT2	4800.26	1739.13	2.76014		0.736824		WT2	6785	2682.82	2.52906		0.797809
WT3	10046.9	4198.45	2.393		0.638816		WT3	5693.64	2657.94	2.14213		0.675749
WT4	5092.69	1952.08	2.60885		0.696437		WT4	8231.37	3424.65	2.40357		0.758223
WT5	4768.72	3627.69	1.31453		0.350917		WT5	2864	559.991	5.11437	3.16504	1.61337
WT6	4278.1	383.263	11.1623	3.74608	2.97979		APP/PS1 1	8443.86	3542.48	2.3836		0.751925
APP/PS1 1	3160.82	2388.74	1.32322		0.353235		APP/PS1 2	10721.6	2877.06	3.72658		1.17558
APP/PS1 2	3957.87	2592.96	1.52639		0.407472		APP/PS1 3	13034.4	3682.48	3.53957		1.11658
APP/PS1 3	3080.46	2809.74	1.09635		0.292672		APP/PS1 4	9861.58	3110.77	3.17014		1.00004
APP/PS1 4	2029	6177.64	0.328443		0.0876783		APP/PS1 5	16228.5	3344.94	4.85165	3.53431	1.53049
APP/PS1 5	1890.52	2112.67	0.894849		0.238881
APP/PS1 6	641.305	1917.13	0.334512	0.917294	0.0892985
Figure 1 F Lysate blot Female mice							Figure 1 H Lysate blot Male mice
	Blot hipp lysates in female mice							Blot hipp lysates in female mice
Lane	PSD-95	actin	PSD-95/actin	average	Normalized		Lane	PSD-95	actin	PSD-95/actin	average	Normalized
WT1	20958.8	8309.92	2.52215		1.16766		WT1	8251.27	6320.81	1.30541		0.959862
WT2	11839.5	7978.8	1.48387		0.686977		WT2	12132.2	7055.59	1.71952		1.26435
WT3	19543	14364.2	1.36054		0.629879		WT3	11449.9	7546.71	1.51721		1.11559
WT4	30714.1	19945.2	1.53993		0.712929		WT4	11623.2	7721.37	1.50532		1.10686
WT5	20789.7	6343.44	3.27735		1.51729		WT5	9313.92	8358.15	1.11435		0.819377
WT6	13950.4	5046.66	2.76428	2.15802	1.27976		WT6	12057.5	12151.8	0.99224	1.35901	0.729589
APP/PS1 1	24122.4	16283.6	1.4814		0.685832		APP/PS1 1	10370.9	10068	1.03008		0.757412
APP/PS1 2	24073.1	16017.3	1.50295		0.695811		APP/PS1 2	9760.51	9126.2	1.0695		0.786401
APP/PS1 3	41969.7	30318.5	1.38429		0.640876		APP/PS1 3	13768.9	11457.4	1.20175		0.883636
APP/PS1 4	5233.64	11280.9	0.463936		0.214785		APP/PS1 4	9641.32	9120.2	1.05714		0.777308
APP/PS1 5	3910.38	11913.9	0.328218		0.151953		APP/PS1 5	5440.12	7453.54	0.729871		0.53667
APP/PS1 6	18670.8	7805.1	2.39213	1.25882	1.10747		APP/PS1 6	12936.6	8753.66	1.47785		1.08665
							APP/PS1 7	5685.32	10562.7	0.538247	1.01492	0.39577
Figure 1J Palm ratio female mice
								Palm ratio
Lane	2palm	1palm	0 palm	total PSD-95	0palm/total	1palm/total	2palm/total	1+2palm/total
WT1	5565.07	11847	7878.23	25290.3	0.311512	0.46844	0.220048	0.688488
WT2	10041.6	11349.7	5498.53	26889.8	0.204484	0.422082	0.373434	0.795516
WT3	6956.9	31783.1	31754.7	70494.7	0.450455	0.450858	0.0986869	0.549545
WT4	8407.61	30905.1	31210.5	70523.3	0.442557	0.438226	0.119218	0.557443
WT5	11991.8	14023.2	10264.6	36279.6	0.28293	0.386532	0.330538	0.71707
APP/PS1 1	1082.04	13815.2	23447.8	38345	0.611495	0.360286	0.0282186	0.388505
APP/PS1 2	4130.37	23189.4	27258.3	54578.1	0.499437	0.424885	0.0756781	0.500563
APP/PS1 3	4338.25	25424.5	39169.8	68932.6	0.568234	0.368832	0.0629347	0.431766
APP/PS1 4	1214.46	7288.07	9679.82	18182.4	0.532375	0.400832	0.0667931	0.467625
APP/PS1 5	2406.55	21899.5	25202.5	49508.5	0.509053	0.442338	0.0486088	0.490947
APP/PS1 6	2693.52	12103.9	10283	25080.4	0.410001	0.482604	0.107395	0.589999
APP/PS1 7	2802.1	5582.9	4832.95	13218	0.365635	0.422373	0.211992	0.634365
APP/PS1 8	6172.07	23304.9	26651.5	56128.4	0.47483	0.415206	0.109963	0.52517
Figure 1L Palm ratio male mice
								Palm ratio
Lane	2palm	1palm	0 palm	total PSD-95	0palm/total	1palm/total	2palm/total	1+2palm/total
WT1	7762.51	14834.9	5837.95	28435.4	0.205306	0.521707	0.272987	0.794694
WT2	9135.51	12601.4	5056.05	26792.9	0.188708	0.470325	0.340967	0.811292
WT3	9279.34	12946.4	6168.44	28394.2	0.217243	0.455952	0.326804	0.782757
WT4	15398.8	29342.2	7578.73	52319.7	0.144854	0.560826	0.29432	0.855146
WT5	6704.68	16642.4	6295.02	29642.1	0.212368	0.561445	0.226188	0.787632
WT6	4295.78	7401.37	7687.58	19384.7	0.396579	0.381814	0.221606	0.603421
APP/PS1 1	17228.2	15700.8	3104.28	36033.3	0.0861502	0.435731	0.478119	0.91385
APP/PS1 2	6490.27	5668.78	2044.43	14203.5	0.143938	0.399112	0.456949	0.856062
APP/PS1 3	2020.84	14865.4	13008.7	29894.9	0.435147	0.497254	0.0675981	0.564853
APP/PS1 4	7812.51	16099.8	5749.25	29661.6	0.193828	0.542784	0.263388	0.806172
APP/PS1 5	8137.46	9399.58	3218.08	20755.1	0.15505	0.45288	0.39207	0.84495

## Sheet: Figure 2
Figure 2 D Probe test for Female Mice
ID	Genotype	Treatment	Zone 1 time (s)	% time in zone 1		ID	Genotype	Treatment	Zone 1 time (s)	% time in zone 1		ID	Genotype	Treatment	Zone 1 time (s)	% time in zone 1		ID	Genotype	Treatment	Zone 1 time (s)	% time in zone 1
1704	WT	Vehicle	23.5	58.75		1697	WT	Palm B	19.4	48.5		1709	APP/PS1	Vehicle	6.6	16.5		1668	APP/PS1	Palm B	15.4	38.5
1722	WT	Vehicle	18.4	46		1699	WT	Palm B	16.9	42.25		1710	APP/PS1	Vehicle	23.6	59		1670	APP/PS1	Palm B	10.1	25.25
1728	WT	Vehicle	21.4	53.5		1700	WT	Palm B	15.2	38		1727	APP/PS1	Vehicle	11.5	28.75		1676	APP/PS1	Palm B	14.9	37.25
1729	WT	Vehicle	16.2	40.5		1846	WT	Palm B	23.1	57.75		1731	APP/PS1	Vehicle	6.6	16.5		1682	APP/PS1	Palm B	20	50
1730	WT	Vehicle	22.7	56.75		1848	WT	Palm B	15.2	38		1737	APP/PS1	Vehicle	4.2	10.5		1685	APP/PS1	Palm B	10.5	26.25
1732	WT	Vehicle	10.1	25.25		1849	WT	Palm B	17.2	43		1748	APP/PS1	Vehicle	16.4	41		1686	APP/PS1	Palm B	21.7	54.25
1738	WT	Vehicle	22	55		1866	WT	Palm B	21.8	54.5		1821	APP/PS1	Vehicle	17.3	43.25		1696	APP/PS1	Palm B	12.6	31.5
1741	WT	Vehicle	14.5	36.25		1872	WT	Palm B	17	42.5		1829	APP/PS1	Vehicle	10.5	26.25		1775	APP/PS1	Palm B	28.4	71
1742	WT	Vehicle	16.6	41.5		1895	WT	Palm B	16	40		1874	APP/PS1	Vehicle	9	22.5		1841	APP/PS1	Palm B	17	42.5
1865	WT	Vehicle	18.1	45.25		1896	WT	Palm B	13.9	34.75		1875	APP/PS1	Vehicle	12	30		1844	APP/PS1	Palm B	9.8	24.5
						1897	WT	Palm B	12.7	31.75		1903	APP/PS1	Vehicle	2.8	7		1847	APP/PS1	Palm B	11.7	29.25
												1908	APP/PS1	Vehicle	8.7	21.75		1918	APP/PS1	Palm B	12.7	31.75
												1909	APP/PS1	Vehicle	18	45		1920	APP/PS1	Palm B	22.4	56
												1913	APP/PS1	Vehicle	16.6	41.5		1925	APP/PS1	Palm B	20.9	52.25
																		1926	APP/PS1	Palm B	17.2	43
Figure 2 E Probe test for Male Mice
ID	Genotype	Treatment	Zone 1 time	% time in zone 1		ID	Genotype	Treatment	Zone 1 time	% time in zone 1		ID	Genotype	Treatment	Zone 1 time	% time in zone 1		ID	Genotype	Treatment	Zone 1 time	% time in zone 1
1712	WT	Vehicle	30	75		1680	WT	Palm B	26.4	66		1723	APP/PS1	Vehicle	18.6	46.5		1672	APP/PS1	Palm B	19.9	49.75
1713	WT	Vehicle	29	72.5		1688	WT	Palm B	14.6	36.5		1726	APP/PS1	Vehicle	16.3	40.75		1677	APP/PS1	Palm B	15.3	38.25
1724	WT	Vehicle	14.1	35.25		1689	WT	Palm B	14.4	36		1733	APP/PS1	Vehicle	21.6	54		1678	APP/PS1	Palm B	14.5	36.25
1735	WT	Vehicle	20.8	52		1702	WT	Palm B	16.2	40.5		1734	APP/PS1	Vehicle	18.6	46.5		1679	APP/PS1	Palm B	10.5	26.25
1767	WT	Vehicle	21.5	53.75		1756	WT	Palm B	22.9	57.25		1736	APP/PS1	Vehicle	11.2	28		1681	APP/PS1	Palm B	15.5	38.75
1768	WT	Vehicle	22.8	57		1758	WT	Palm B	27	67.5		1749	APP/PS1	Vehicle	24.1	60.25		1687	APP/PS1	Palm B	23.8	59.5
1887	WT	Vehicle	17	42.5		1886	WT	Palm B	17	42.5		1769	APP/PS1	Vehicle	19.4	48.5		1690	APP/PS1	Palm B	15.4	38.5
1892	WT	Vehicle	15.8	39.5		1912	WT	Palm B	20.7	51.75		1770	APP/PS1	Vehicle	13.2	33		1691	APP/PS1	Palm B	24.7	61.75
1894	WT	Vehicle	16.7	41.75		1922	WT	Palm B	23.9	59.75		1772	APP/PS1	Vehicle	22.8	57		1701	APP/PS1	Palm B	14.7	36.75
1911	WT	Vehicle	16.6	41.5								1773	APP/PS1	Vehicle	9.2	23		1703	APP/PS1	Palm B	18.7	46.75
Figure 2G Lysates Western Blot females APP/PS1 V vs APP/PS1 PB
Lane	PSD-95	actin	PSD-95/actin	average	Normalized
APP/PS1 V 1	15675.5	12403.2	1.26382		1.01106
APP/PS1 V 2	13865.4	8826.25	1.57092		1.25674
APP/PS1 V 3	14941.8	10610.3	1.40823		1.12658
APP/PS1 V 4	11801.8	8871.49	1.33031		1.06425
APP/PS1 V 5	5370.49	7022.42	0.764764		0.611811
APP/PS1 V 6	10593.2	9315.08	1.13721	1.24588	0.909765
APP/PS1 PB 1	10511.3	8449.95	1.24395		0.995157
APP/PS1 PB 2	13083.9	9469.54	1.38168		1.10535
APP/PS1 PB 3	11036.1	8926.95	1.23627		0.989015
APP/PS1 PB 4	12921.5	9409.49	1.37324		1.09859
APP/PS1 PB 5	14383.8	10326.2	1.39294		1.11435
APP/PS1 PB 6	15571.1	10135.5	1.53629	1.36073	1.22903
Figure 2I APEGS assay females APP/PS1 V vs APP/PS1 PB
								Palm ratio
	2palm	1palm	0 palm	total PSD-95	0palm/total	1palm/total	2palm/total	1+2palm/total
APP/PS1 V 1	1825.79	18171.1	31414.5	51411.4	0.611042	0.353445	0.0355133	0.388958
APP/PS1 V 2	1155.97	8820.44	23089.6	33066	0.698288	0.266753	0.0349595	0.301712
APP/PS1 V 3	2795.57	12138.1	16399.2	31332.9	0.523386	0.387392	0.0892217	0.476614
APP/PS1 V 4	2113.67	12621.6	24745.8	39481.1	0.626776	0.319688	0.0535363	0.373224
APP/PS1 V 5	460.314	20609	31333.8	52403.1	0.597938	0.393278	0.0087841	0.402062
APP/PS1 PB 1	5877.2	18868.7	27660.6	52406.5	0.527809	0.360045	0.112146	0.472191
APP/PS1 PB 2	7256.78	17161.7	10177.4	34595.9	0.294179	0.496062	0.209759	0.705821
APP/PS1 PB 3	3338.35	5694.59	5974.37	15007.3	0.398097	0.379454	0.222448	0.601903
APP/PS1 PB 4	8619.59	12334.2	11946.2	32900	0.363106	0.3749	0.261994	0.636894
APP/PS1 PB 5	3549.76	13153.8	16028.2	32731.7	0.489684	0.401866	0.10845	0.510316

## Sheet: Figure 4
Figure 4 C % Area covered by plaques (Thioflavin S signal)						Figure 4 D Plaque size (um)2 (Thioflavin S signal)
Females		Males				Females		Males
APP/PS1 V	APP/PS1 PB	APP/PS1 V	APP/PS1 PB			APP/PS1 V	APP/PS1 PB	APP/PS1 V	APP/PS1 PB
0.522	0.205	0.3285	0.59			139	180	246.549	238
0.4	0.591	0.269	0.29			199	211	200.575	182
0.57	0.6835	0.471	0.33			194.91	244.262	190	260
0.314	0.3785	0.1735	0.25			183	171.643	171.946	208
0.397	0.509	0.214	0.4			143	193.065	183	196
0.435	0.55	0.332	0.57			163	206	256	239
0.192	0.285	0.303	0.21			170	162	226	164
0.491	0.563	0.418	0.06			195.49	244.452	227	207
0.296	0.599	0.509	0.36			141	217.244	230	200
0.3425	0.8635	0.564	0.33			199.196	200.685	263	331
0.176	0.288	0.373	0.19			184.831	128	256	296
0.392	0.487	0.119	0.3			194.847	164.468	270	220
0.605	0.223		0.27			197	182		201
0.438	0.445		0.39			161	137		200
0.539	0.142					269	299
	0.393						192
Figure 4 E Hippocampal Area (um)2						Figure 4 F % Area covered by GFAP signal
Females		Males				Females		Males
APP/PS1 V	APP/PS1 PB	APP/PS1 V	APP/PS1 PB			APP/PS1 V	APP/PS1 PB	APP/PS1 V	APP/PS1 PB
2148977	2.08989e+06	2439959	2770248			2.421	3.373	1.964	2.318
1698161	2.14389e+06	2490790	2266983			2.55	2.805	1.829	6.064
2114365	2.08702e+06	2568827	2042645			2.104	2.425	1.383	5.474
2584251	1.91877e+06	1927076	2242691			2.67	2.563	3.532	2.86
2340227	2.20068e+06	2177479	2397944			2.831	2.26	4.713	4.774
1745640	1.84526e+06	2340036	2707552			3.561	2.892	4.808	2.281
1344370	2.07507e+06	2292903	2046890			3.799	2.765	3.236	3.203
1699148	2.03384e+06	2281379	2089390			3.808	3.708	1.559	2.795
1470795	1.95293e+06	2648719	1851136			3.505	4.489	1.686	2.008
2309282		2110553	2007758				2.674	3.94	3.38
2172784		2321214	2084086				2.808	3.524	4.982
		1591126	2091260						1.154
