# Supplementary material for: Sex-dependent rescue of memory and synaptic deficits in AD model mice by increasing PSD-95 palmitoylation
Source: Commun Biol. 2026 Feb 18;9:451. doi: 10.1038/s42003-026-09702-y (PMC13031330; doi:10.1038/s42003-026-09702-y)
Supplement: Supplementary file 5 — Supplementary Data 2 [file 42003_2026_9702_MOESM5_ESM.xlsx]

## Sheet: Raw data-compounds 1-486
	Name	Name	mz	CAS#	match%	RT	1709_APP_Vehicle_F_14	1710_APP_Vehicle_F_15	1727_APP_Vehicle_F_16	1731_APP_Vehicle_F_17	1737_APP_Vehicle_F_18	1748_APP_Vehicle_F_19	1874_APP_Vehicle_F_20	1875_APP_Vehicle_F_21	1903_APP_Vehicle_F_22	1908_APP_Vehicle_F_23	1909_APP_Vehicle_F_24	1913_APP_Vehicle_F_25	1918_APP_Palm B_F_26	1920_APP_Palm B_F_27	1925_APP_Palm B_F_28	1926_APP_Palm B_F_29	1723_APP_Vehicle_M_45	1726_APP_Vehicle_M_46	1733_APP_Vehicle_M_47	1734_APP_Vehicle_M_48	1736_APP_Vehicle_M_49	1749_APP_Vehicle_M_50	1672_APP_Palm B_M_51	1677_APP_Palm B_M_52	1678_APP_Palm B_M_53	1679_APP_Palm B_M_54	1681_APP_Palm B_M_55	1687_APP_Palm B_M_56	1690_APP_Palm B_M_57	1691_APP_Palm B_M_58	1701_APP_Palm B_M_59	1703_APP_Palm B_M_60	C7 to 40 alkanes 1 ngul VPE elution solvent (NO VPE) re re	1821_APP_Vehicle_F_67	1829_APP_Vehicle_F_68	1668_APP_Palm B_F_69	1670_APP_Palm B_F_70	1676_APP_Palm B_F_71	1682_APP_Palm B_F_72	1685_APP_Palm B_F_73	1686_APP_Palm B_F_74	1696_APP_Palm B_F_75	1775_APP_Palm B_F_76
	Data File						2307270014.D	2307270015.D	2307270016.D	2307270017.D	2307270018.D	2307270019.D	2307270020.D	2307270021.D	2307270022.D	2307270023.D	2307270024.D	2307270025.D	2307270026.D	2307270027.D	2307270028.D	2307270029.D	2307270045.D	2307270046.D	2307270047.D	2307270048.D	2307270049.D	2307270050.D	2307270051.D	2307270052.D	2307270053.D	2307270054.D	2307270055.D	2307270056.D	2307270057.D	2307270058.D	2307270059.D	2307270060.D	230809003_Alkanes.D	2308100067.D	2308100068.D	2308100069.D	2308100070.D	2308100071.D	2308100072.D	2308100073.D	2308100074.D	2308100075.D	2308100076.D
1	4,6-Heptadiyn-3-one	4,6-Heptadiyn-3-one	77	29743-27-9	57.1	6.101	119793	89799.2	93964.8	122708	123356	354138	49273.7	114052	377395	58404.4	85332.2	62599.3	98179.9	52611.6	75590.5	106146	79749.2	127789	97292.1	349002	191030	106745	82512.2	46586.2	139260	34586.7	72501.8	66894.9	66109.6	101554	70550.8	78040.8	65016.4	93091.7	72899.8	96197.1	70126.5	80804.6	123057	114086	29437.9	144028	48584.7
2	3-(1-Benzothien-3-yl)alanine, 2TMS derivative	3-(1-Benzothien-3-yl)alanine, 2TMS derivative	218	1000468-60-7	71.3	6.12	246764	48637.9	26527.2	240340	43057.2	22095	120229	179466	168436	189394	149835	96079.9	104215	81354.8	60499.2	79325.7	46672.2	73159.4	234574	59416.1	69702.7	52090.7	119224	63937.4	47894.1	47686.1	119127	18236.7	87178.9	23954.9	46020.3	49771.2	513.194	16367.8	54459.4	73678.9	109356	30105.8	65975.6	88935.8	40742.4	53723.9	337557
3	(2S,6R,7S,8E)-(+)-2,7-Epoxy-4,8-megastigmadiene	(2S,6R,7S,8E)-(+)-2,7-Epoxy-4,8-megastigmadiene	122	108342-25-2	57.6	6.152	82564.5	80030.5	13480.8	94908.9	86600.6	42074.2	91580.7	74729.8	43517.2	76415.6	79115.6	68385.9	75788.8	86330.3	58552.1	69528.9	75759.5	23014.7	34828.3	100803	77642.3	77729.2	38265.3	131126	168637	134505	28290.6	32939.4	197783	105045	28243.7	26799.9	79818.5	113196	115913	198295	154815	124269	125721	136786	123531	132795	149886
4	Hexanedioic acid, bis(phenylmethyl) ester	Hexanedioic acid, bis(phenylmethyl) ester	129	2451-84-5	57.7	6.185	417976	385971	433648	388230	412327	478193	493055	441798	642187	456605	9.41198e+06	436441	502505	527652	255600	477615	2.11714e+06	525432	286998	445613	648459	469916	370695	1.74905e+06	268768	414003	1.7919e+06	455667	479011	404989	438501	432767	5.28828e+06	479755	553212	554301	536853	501623	480348	544146	411903	362052	477594
5	Propane, 2-methoxy-2-methyl-	Propane, 2-methoxy-2-methyl-	57	1634-04-4	59.8	6.206	231275	279948	230197	318781	267998	189602	225263	184325	389377	218142	326527	221196	250733	311879	207922	231099	223127	215005	162511	234111	333399	248338	192129	277462	196334	251830	178246	255016	222078	289284	185426	260625	812870	295612	366973	327481	313672	296597	281027	308766	253750	372277	305484
6	rac-(2R,4R)-2,4-dimethylpiperidine, TMS	rac-(2R,4R)-2,4-dimethylpiperidine, TMS	185	1000501-06-1	88.5	6.21	5.88922e+06	6.8895e+06	6.07288e+06	7.57493e+06	7.06332e+06	5.48939e+06	6.35221e+06	5.16702e+06	8.16091e+06	6.26757e+06	8.61172e+06	6.05203e+06	6.97966e+06	7.1247e+06	5.43192e+06	6.01335e+06	6.75362e+06	6.81082e+06	5.04253e+06	5.72519e+06	8.8482e+06	6.06934e+06	5.16818e+06	7.16022e+06	5.04387e+06	6.82581e+06	4.99696e+06	5.8937e+06	5.8394e+06	7.5594e+06	5.59918e+06	5.43351e+06	3.7271e+06	6.58179e+06	7.5351e+06	7.68888e+06	7.28225e+06	6.84009e+06	6.80923e+06	7.50324e+06	5.84625e+06	7.03533e+06	6.4009e+06
7	Dodecanoic acid, 4-biphenyl ester	Dodecanoic acid, 4-biphenyl ester	170	1000360-55-1	66.5	6.264	1.37786e+06	2.51602e+07	2.86131e+06	4.22594e+06	2.7297e+06	2.32523e+07	2.47742e+07	1.30565e+06	2.84345e+07	2.2906e+06	2.90943e+06	2.47169e+06	2.56322e+06	4.33193e+06	2.09465e+06	2.69234e+06	2.72007e+06	1.73001e+06	2.15476e+07	2.42663e+07	2.75193e+06	3.57273e+06	1.60156e+06	4.24403e+06	2.13576e+07	2.58498e+07	2.13617e+06	1.89633e+06	2.54811e+06	3.29438e+06	2.68172e+06	2.85481e+06	1.79604e+07	2.32177e+06	2.31482e+06	2.06886e+06	2.81506e+07	2.42668e+07	2.18351e+06	2.82398e+06	2.20941e+06	2.61538e+06	1.88784e+06
8	Tetrasiloxane, decamethyl-	Tetrasiloxane, decamethyl-	295	141-62-8	98.7	6.285	6.03894e+06	6.78948e+06	5.93656e+06	6.96285e+06	6.73138e+06	5.97476e+06	6.03587e+06	6.18966e+06	7.26645e+06	6.15527e+06	7.28683e+06	7.03626e+06	6.64486e+06	7.07379e+06	6.59868e+06	7.05051e+06	6.79794e+06	7.37999e+06	7.1777e+06	6.18686e+06	7.16711e+06	6.33664e+06	6.35244e+06	6.19123e+06	6.00525e+06	6.50502e+06	6.84508e+06	6.34811e+06	6.39556e+06	6.60699e+06	6.25333e+06	6.43545e+06	2.08234e+06	5.7458e+06	5.81698e+06	5.9344e+06	6.18168e+06	5.7474e+06	5.53881e+06	5.84982e+06	5.59488e+06	6.30099e+06	5.21699e+06
9	Benzene, 1-ethyl-4-methyl-	Benzene, 1-ethyl-4-methyl-	105	622-96-8	73.8	6.346	105801	121968	101614	110733	109943	104879	109859	121293	132616	90809.9	128361	121436	80290.8	112621	100111	127623	107342	139124	127881	113329	119846	99113.9	104766	92401.5	115512	107227	124116	119552	105426	111904	113853	84815	6482.25	42363	105480	108242	50747.3	104078	99610.1	74653.5	58574.3	98002.6	110739
10	4-Pyridinol, TMS derivative	4-Pyridinol, TMS derivative	166	1000352-50-3	72.2	6.363	216269	190420	189598	261955	217087	320477	231783	213347	229100	180493	205588	214824	213381	241823	181089	191662	213648	237542	269979	264563	206698	227901	307129	303599	417951	361419	323295	243277	520462	284865	190467	170181	182158	262329	262796	465743	351708	294091	303824	330897	325440	302066	296672
11	Val-Val-Val, N,N',N"-trimethyl-N-methoxycarbonyl-, methyl ester (isomer 1)	Val-Val-Val, N,N',N"-trimethyl-N-methoxycarbonyl-, methyl ester (isomer 1)	172	1000454-86-8	70.9	6.375	1.33571e+06	1.69889e+06	76755	115073	100474	74908.9	75415.5	86686.6	129572	72103.1	103294	79372.4	90332.7	1.55988e+06	67981.3	97727	1.63375e+06	136780	73140.2	91916.7	1.96972e+06	95753.8	227954	89114.4	66324	87833.1	85968.9	96293.8	93212.4	1.76792e+06	97567.4	78262	828901	80759.3	119850	138038	1.64386e+06	1.63016e+06	121537	130692	170088	1.80018e+06	1.49458e+06
12	Fumaric acid, di(cis-hex-3-enyl) ester	Fumaric acid, di(cis-hex-3-enyl) ester	82	1000348-87-6	76.5	6.496	279492	190960	187657	126082	319829	297727	315242	486292	461118	358296	427005	409038	393646	363289	357190	535227	404236	316616	508042	300288	472008	305838	482949	148973	502815	294400	360777	417183	118527	343911	457935	309722	68721.2	73957.6	83576.9	40425.9	90540.5	96270.4	56898.4	83865.1	51633.5	69383	127533
13	5-Phenyl-o-anisidine	5-Phenyl-o-anisidine	184	39811-17-1	77.7	6.55	149451	208975	174790	211312	221102	143058	103268	147291	189967	167007	228021	210199	209728	221237	150407	198912	215182	205907	86426.5	115379	219032	193248	186929	223273	156045	212669	209510	159707	155576	211075	153025	177207	74755.7	183480	245216	222388	191348	176328	153339	220119	164521	265401	152826
14	Pyrazolo[5,1-c][1,2,4]triazine, 2-acetyl-2,8-dihydro-7-methyl-8-methylene-	Pyrazolo[5,1-c][1,2,4]triazine, 2-acetyl-2,8-dihydro-7-methyl-8-methylene-	100	54798-90-2	72.4	6.574	862016	1.00403e+06	898254	1.18386e+06	1.12604e+06	532736	703517	528642	1.06976e+06	930859	1.14031e+06	734500	1.02609e+06	1.06124e+06	906872	984624	1.03445e+06	1.11962e+06	488603	472328	1.22543e+06	1.05964e+06	874335	1.08202e+06	571964	1.03995e+06	1.0115e+06	884782	474340	987149	852587	939015	721579	901671	1.07571e+06	1.00156e+06	832413	848634	920791	1.06237e+06	882650	1.00712e+06	753435
15	1,3,4-Thiadiazole-2-thiol	1,3,4-Thiadiazole-2-thiol	151	18686-82-3	54.8	6.582	559323	616629	1.31806e+06	637483	1.83304e+06	1.2868e+06	700536	895946	1.64123e+06	704606	816055	563182	1.50264e+06	809303	856072	839712	978179	792610	727041	635373	582256	2.19392e+06	830649	581398	734106	586550	651348	601840	684904	530250	557786	560523	65717	649198	678065	701838	893416	781297	643597	715225	664776	600292	543945
16	Terephthalic acid, 2-bromo-4-fluorophenyl pentyl ester	Terephthalic acid, 2-bromo-4-fluorophenyl pentyl ester	149	1000323-70-9	59.1	6.585	1.06911e+07	1.26675e+07	8.38112e+06	1.12255e+07	1.28578e+07	1.12145e+07	1.55335e+07	1.22565e+07	1.9718e+07	1.17448e+07	1.56005e+07	1.03546e+07	1.0243e+07	1.03887e+07	1.12248e+07	1.2128e+07	1.50998e+07	1.53245e+07	1.27473e+07	1.21694e+07	7.84608e+06	8.21171e+06	1.5079e+07	1.28362e+07	1.5093e+07	1.15274e+07	1.18892e+07	1.21672e+07	1.28602e+07	9.22018e+06	7.96694e+06	8.51955e+06	46316.3	6.96232e+06	9.82553e+06	1.72122e+07	1.52582e+07	1.52126e+07	1.28132e+07	1.28925e+07	1.03259e+07	1.25897e+07	8.56934e+06
17	m-Aminophenylacetylene	m-Aminophenylacetylene	82	54060-30-9	54.2	6.601	852674	732694	759466	529693	1.08439e+06	937215	439967	1.24402e+06	1.0409e+06	1.07245e+06	1.28016e+06	1.303e+06	1.30056e+06	1.13262e+06	1.15664e+06	1.58511e+06	1.23502e+06	910091	1.4557e+06	867921	1.53184e+06	1.07158e+06	1.18689e+06	641394	1.23223e+06	1.00895e+06	1.18538e+06	1.23505e+06	397425	1.21496e+06	1.50534e+06	1.05367e+06	415178	484966	311611	359761	464241	488770	413982	300859	349152	300808	573851
18	1-Benzyl-2,2,5,5-tetramethyl-2,5-disilapyrrolidine	1-Benzyl-2,2,5,5-tetramethyl-2,5-disilapyrrolidine	234	1000427-11-3	60.3	6.606	949620	1.14968e+06	1.0796e+06	1.16603e+06	1.13556e+06	1.01325e+06	899522	929996	961425	1.02282e+06	1.23041e+06	1.15624e+06	1.16429e+06	1.19762e+06	1.09122e+06	1.16793e+06	1.12328e+06	1.13404e+06	1.16446e+06	1.05866e+06	1.25792e+06	1.08326e+06	998474	1.09887e+06	950090	1.13364e+06	1.13959e+06	1.0231e+06	984858	1.16837e+06	1.07471e+06	1.10859e+06	360166	1.03002e+06	1.04442e+06	962071	999070	911017	934869	993422	935118	1.0767e+06	887044
19	Glutaric acid, 3-methylbut-2-en-1-yl 4-biphenyl ester	Glutaric acid, 3-methylbut-2-en-1-yl 4-biphenyl ester	170	1000390-12-2	55.7	6.631	1.81688e+07	2.16534e+07	1.76712e+07	2.3564e+07	2.38667e+07	1.69788e+07	1.93767e+07	1.55639e+07	2.12148e+07	2.01691e+07	2.5052e+07	1.81843e+07	2.18479e+07	2.16505e+07	1.79031e+07	1.77343e+07	2.28564e+07	2.05152e+07	1.54241e+07	1.46014e+07	2.52044e+07	1.89355e+07	1.84159e+07	2.34845e+07	1.71693e+07	2.23675e+07	2.1122e+07	1.96317e+07	1.63997e+07	2.21398e+07	1.74898e+07	1.81863e+07	1.97384e+07	2.165e+07	2.22411e+07	2.21084e+07	2.29347e+07	2.04485e+07	2.0487e+07	2.08161e+07	1.95296e+07	2.52835e+07	1.82672e+07
20	O-Methyl-DL-serine, N-dimethylaminomethylene-, butyl ester	O-Methyl-DL-serine, N-dimethylaminomethylene-, butyl ester	185	1000375-99-5	63	6.636	6.70877e+06	8.46552e+06	7.10267e+06	1.00077e+07	9.6011e+06	5.73051e+06	7.45114e+06	5.29822e+06	8.21068e+06	7.93726e+06	1.05294e+07	7.15597e+06	9.19136e+06	9.32136e+06	7.23841e+06	7.24686e+06	9.41912e+06	8.224e+06	5.12014e+06	4.85978e+06	1.12178e+07	7.90316e+06	6.72057e+06	1.02345e+07	5.87463e+06	8.98688e+06	8.57645e+06	7.19405e+06	6.19678e+06	9.37283e+06	6.41419e+06	7.30997e+06	7.70947e+06	8.55842e+06	9.1103e+06	9.16356e+06	8.51975e+06	8.10236e+06	8.65254e+06	9.60782e+06	7.56271e+06	1.01514e+07	7.05649e+06
21	Cycloheptylamine, N-trimethylsilyl-	Cycloheptylamine, N-trimethylsilyl-	170	1000461-82-5	78.7	6.636	1.81688e+07	2.16534e+07	1.76712e+07	2.3564e+07	2.38598e+07	1.69788e+07	1.93767e+07	1.55639e+07	2.12148e+07	2.01691e+07	2.5052e+07	1.81843e+07	2.18479e+07	2.16505e+07	1.79039e+07	1.77343e+07	2.28564e+07	2.05152e+07	1.54241e+07	1.46014e+07	2.52044e+07	1.89355e+07	1.84159e+07	2.34845e+07	1.71693e+07	2.23675e+07	2.1122e+07	1.96317e+07	1.63997e+07	2.21398e+07	1.74898e+07	1.81863e+07	1.97384e+07	2.165e+07	2.27628e+07	2.21084e+07	2.29347e+07	2.04485e+07	2.0487e+07	2.08161e+07	1.95296e+07	2.52835e+07	1.82672e+07
22	4-Fluorobenzene-1,2-diol, 2Ac derivative	4-Fluorobenzene-1,2-diol, 2Ac derivative	170	1000504-24-3	70.7	6.676	1.81688e+07	2.13477e+07	1.76177e+06	2.35643e+07	2.38662e+07	1.69788e+07	1.93767e+07	1.55639e+07	2.12148e+07	1.46638e+06	2.50522e+07	1.47251e+06	1.44568e+06	2.08645e+06	1.25786e+06	1.49231e+06	2.28564e+07	2.05152e+07	1.54241e+07	1.46014e+07	1.46655e+06	2.24491e+06	1.84159e+07	2.34845e+07	1.71369e+07	2.23675e+07	2.1122e+07	1.96317e+07	1.82724e+06	2.21398e+07	1.17512e+06	1.6949e+06	1.97384e+07	2.165e+07	2.22411e+07	1.74715e+06	2.29347e+07	2.04485e+07	1.41943e+06	2.0643e+06	1.56353e+06	2.52841e+07	1.82672e+07
23	Ethylene glycol butyl ether, trimethylsilyl ether	Ethylene glycol butyl ether, trimethylsilyl ether	119	193142-12-0	93	6.722	1.22335e+06	1.34896e+06	1.28188e+06	1.54124e+06	1.55382e+06	1.19544e+06	1.19956e+06	1.20203e+06	1.56494e+06	1.09646e+06	1.66835e+06	1.6885e+06	953682	1.55807e+06	1.30749e+06	1.48628e+06	1.51389e+06	1.6901e+06	1.52257e+06	1.18347e+06	1.64066e+06	1.35757e+06	1.36074e+06	1.37344e+06	1.25015e+06	1.47291e+06	1.72202e+06	1.33202e+06	1.39466e+06	1.30507e+06	1.35066e+06	1.17799e+06	16986.4	3.01139e+06	1.44335e+06	1.51134e+06	386448	1.27831e+06	1.27e+06	1.32435e+06	530445	1.49768e+06	1.21477e+06
24	Hexanoic acid, TMS derivative	Hexanoic acid, TMS derivative	173	14246-15-2	79.5	6.762	1.49766e+06	1.84292e+06	1.47268e+06	1.45082e+06	1.80551e+06	1.39713e+06	1.76125e+06	1.51145e+06	1.77572e+06	1.22339e+06	1.98737e+06	2.03612e+06	1.94302e+06	1.57294e+06	1.47521e+06	1.82727e+06	1.70789e+06	1.8711e+06	1.71886e+06	1.67125e+06	1.5131e+06	1.54137e+06	1.32832e+06	1.39555e+06	1.53154e+06	1.50939e+06	1.64337e+06	1.47736e+06	1.50128e+06	1.30539e+06	1.52524e+06	1.88249e+06	201170	782516	1.00015e+06	853216	1.23263e+06	1.22041e+06	914048	1.03683e+06	867808	1.27396e+06	853966
25	Glycolic acid, 2TMS derivative	Glycolic acid, 2TMS derivative	147	33581-77-0	94.5	6.768	2.146e+06	2.01579e+06	1.68252e+06	2.59472e+06	2.14356e+06	3.07175e+06	2.39348e+06	2.56392e+06	5.26616e+06	2.25412e+06	2.24899e+06	2.31447e+06	1.98819e+06	2.99891e+06	2.00417e+06	2.13602e+06	3.69172e+06	5.17529e+06	5.39318e+06	5.49843e+06	1.96933e+06	1.85434e+06	3.44966e+06	2.51594e+06	2.42073e+06	2.11901e+06	2.02218e+06	3.54016e+06	2.93306e+06	2.04731e+06	1.80973e+06	1.84949e+06	187389	4.04374e+06	2.9653e+06	3.75354e+06	4.21254e+06	3.59319e+06	3.93623e+06	3.65746e+06	2.79074e+06	3.90018e+06	4.60403e+06
26	Benzamide, 4-propyl-N-butyl-	Benzamide, 4-propyl-N-butyl-	147	1000439-16-7	52.5	6.831	2.146e+06	7.13267e+06	1.50567e+06	5.77763e+06	2.14913e+06	3.07175e+06	2.39348e+06	2.56392e+06	4.00829e+06	2.25412e+06	2.24899e+06	5.03012e+06	1.98819e+06	2.99891e+06	2.00417e+06	2.13602e+06	3.69172e+06	9.0951e+06	6.00038e+06	5.03309e+06	1.96933e+06	5.06234e+06	4.35541e+06	2.51594e+06	2.42073e+06	2.38817e+06	2.86225e+06	1.71852e+06	2.93193e+06	2.04872e+06	1.8114e+06	3.42662e+06	185417	4.04374e+06	2.9653e+06	3.7512e+06	4.18589e+06	3.65111e+06	3.93623e+06	2.08292e+06	2.79074e+06	3.90018e+06	4.60403e+06
27	Glycolic acid, 2TBDMS derivative	Glycolic acid, 2TBDMS derivative	149	67226-76-0	58.9	6.833	615346	1.5683e+06	455899	2.15662e+06	2.53878e+06	1.12145e+07	1.55335e+07	1.22591e+07	1.97168e+07	1.17448e+07	1.56023e+07	6.41388e+06	1.02413e+07	1.04006e+07	1.12242e+07	3.6364e+06	2.60396e+06	1.53296e+07	1.27473e+07	1.21694e+07	7.85138e+06	6.17183e+06	1.50787e+07	4.03542e+06	1.5102e+07	3.67513e+06	3.34724e+06	1.21694e+07	1.28602e+07	3.2773e+06	7.96398e+06	3.25857e+06	14656.2	6.96232e+06	9.82496e+06	1.72136e+07	1.52629e+07	1.52141e+07	1.28132e+07	1.91226e+06	1.03302e+07	2.07698e+06	481741
28	3-Bromo-thiophene-2-carboxamide	3-Bromo-thiophene-2-carboxamide	191	78031-18-2	53.7	6.835	2.20759e+07	2.04227e+07	1.72056e+07	1.94141e+07	2.03947e+07	2.62305e+07	2.80058e+07	2.57292e+07	2.95441e+07	2.14966e+07	2.27004e+07	1.87372e+07	1.91553e+07	1.96581e+07	1.89405e+07	1.99346e+07	2.28254e+07	2.41763e+07	2.86345e+07	2.77747e+07	1.65684e+07	1.68159e+07	2.46534e+07	2.07034e+07	2.62128e+07	1.96505e+07	1.96044e+07	2.21046e+07	2.28893e+07	1.7541e+07	1.65082e+07	1.69992e+07	101695	1.58294e+07	1.84758e+07	2.57804e+07	2.88597e+07	2.65695e+07	2.28073e+07	2.00423e+07	2.06791e+07	1.9943e+07	1.86861e+07
29	1-Butoxy-2-propanol, TMS derivative	1-Butoxy-2-propanol, TMS derivative	73	1000473-25-1	98.4	6.871	5.33278e+06	7.21391e+06	5.73248e+06	6.74448e+06	8.47584e+06	5.36619e+06	6.80919e+06	5.43396e+06	7.91317e+06	5.34317e+06	7.86127e+06	7.3037e+06	4.77007e+06	6.91525e+06	6.33126e+06	7.13565e+06	7.08445e+06	7.74217e+06	8.46605e+06	5.51497e+06	7.66126e+06	7.07236e+06	6.3711e+06	7.66904e+06	7.05059e+06	7.86171e+06	8.19404e+06	6.21107e+06	6.11668e+06	7.39944e+06	6.18549e+06	6.17664e+06	2.34394e+07	6.5801e+06	6.83918e+06	8.5815e+06	3.8358e+06	6.91857e+06	5.85922e+06	7.28584e+06	2.2858e+06	7.99783e+06	6.20887e+06
30	Tetrahydro-1,3-oxazine-2-thione	Tetrahydro-1,3-oxazine-2-thione	131	17374-18-4	56.2	6.876	294556	344205	290531	357575	399038	706312	852463	725282	923930	701726	404128	383011	711402	372866	332642	358927	357119	396780	351455	740266	414107	332218	636754	333603	691429	367020	370611	333807	333572	324061	317830	308924	43206.3	1.95705e+06	376841	573796	635063	655074	490524	348021	484596	379269	291175
31	Hydrazine, 1-ethyl-1-(2-methylpropyl)-	Hydrazine, 1-ethyl-1-(2-methylpropyl)-	73	67398-35-0	59.9	6.909	5.33278e+06	3.44829e+06	1.69623e+06	1.61499e+06	3.58419e+06	3.30422e+06	6.80541e+06	5.43396e+06	7.91317e+06	5.32856e+06	7.86127e+06	1.93998e+06	4.77007e+06	6.91525e+06	2.15728e+06	2.1491e+06	8.04774e+06	2.88288e+06	3.15944e+06	5.51497e+06	7.81413e+06	3.09629e+06	6.3711e+06	8.59877e+06	7.05059e+06	2.30126e+06	2.05267e+06	6.21107e+06	6.11668e+06	7.39944e+06	1.34454e+06	1.76669e+06	2.3438e+07	6.5801e+06	6.83918e+06	8.54542e+06	3.8358e+06	6.91857e+06	5.85922e+06	1.56942e+06	2.26499e+06	8.13872e+06	6.20887e+06
32	2-Propenoic acid, 2-[(trimethylsilyl)oxy]-, trimethylsilyl ester	2-Propenoic acid, 2-[(trimethylsilyl)oxy]-, trimethylsilyl ester	147	55191-13-4	91.6	6.911	5.74373e+06	7.13268e+06	5.4358e+06	5.77763e+06	6.4995e+06	3.81386e+06	2.6621e+06	4.17085e+06	4.00904e+06	4.3887e+06	6.71645e+06	5.23833e+06	4.44608e+06	4.17126e+06	5.22697e+06	3.43606e+06	3.69172e+06	9.0954e+06	5.99835e+06	5.02586e+06	4.17276e+06	5.06234e+06	4.35541e+06	2.51594e+06	2.42604e+06	2.38817e+06	2.86225e+06	1.71918e+06	3.53155e+06	2.04731e+06	3.89624e+06	3.42544e+06	659594	2.60884e+06	3.896e+06	3.7512e+06	4.30952e+06	2.82088e+06	3.10479e+06	2.08364e+06	1.73395e+06	3.15268e+06	1.9828e+06
33	Ethane-1,1,2-tricarbonitrile, 2-(2-trifluoromethylphenyl)-	Ethane-1,1,2-tricarbonitrile, 2-(2-trifluoromethylphenyl)-	184	122165-18-8	55.9	6.942	199668	165209	174673	183848	187590	229031	254966	221841	226129	201405	201250	194704	199939	201077	186068	185096	202552	240525	273607	245954	218567	211161	246338	194805	255898	218119	213870	239287	270352	221259	219424	203526	50861.1	184351	192037	223481	240229	217704	187898	198229	209690	218690	208130
34	Ethanol, 2,2'-oxybis-, dipropanoate	Ethanol, 2,2'-oxybis-, dipropanoate	101	6942-59-2	68.5	6.975	242046	152761	149959	149333	173397	294293	454289	493867	320581	244297	314295	168716	202854	154245	147092	150247	249749	414007	277677	314451	181539	139520	305670	399862	210268	151020	178232	232228	514471	323380	139393	143545	2.38519e+06	658216	148256	302913	404927	263737	232843	349198	287147	167339	265719
35	3H-1,2-Dithiole	3H-1,2-Dithiole	103	288-26-6	54.4	6.993	623985	756071	601129	779782	784665	598068	654236	650013	831452	562420	863881	751270	558784	862276	649317	773321	799918	918136	856404	648414	902216	654856	753246	727610	687123	760777	895354	738162	729788	733056	698774	714761	7999.42	112214	714621	798533	272890	589294	635508	683374	255441	811487	662007
36	2-Methylpentanoic acid trimethylsilyl ester	2-Methylpentanoic acid trimethylsilyl ester	103	114643-94-6	71.1	6.994	623985	756071	601129	779782	784665	598068	654236	650013	831452	562420	863881	751270	558784	862276	649317	773321	799918	918136	856404	648414	902216	654856	753246	727610	687123	760777	895354	738162	729788	733056	698774	714761	7999.42	112214	714621	798533	272890	589294	635508	683374	255441	811487	662007
37	l-Norvaline, n-propargyloxycarbonyl-, isohexyl ester	l-Norvaline, n-propargyloxycarbonyl-, isohexyl ester	154	1010328-61-9	77.3	7.047	87317.7	205984	155523	181347	182974	1.36955e+06	126599	155609	159171	135542	113827	217503	162504	501736	373285	205972	192492	269899	91001	201333	195543	281729	1.35037e+06	857775	1.52566e+06	632826	779470	366433	1.09332e+06	609870	218094	216691	43988.3	110683	163548	1.39292e+06	528827	279603	443511	474797	582593	444328	55760.2
38	Alanine, N-methyl-N-methoxycarbonyl-, undecyl ester	Alanine, N-methyl-N-methoxycarbonyl-, undecyl ester	117	1000328-73-1	69.3	7.08	2.05401e+06	2.68306e+06	1.57884e+06	4.12741e+06	2.28156e+06	2.80437e+06	4.56169e+06	3.69191e+06	5.74028e+06	2.19556e+06	3.99477e+06	3.28518e+06	3.33119e+06	3.01521e+06	2.64561e+06	4.25065e+06	2.21327e+06	3.56015e+06	1.30974e+07	2.60653e+06	2.63218e+06	2.3385e+06	2.55978e+06	3.83603e+06	4.05314e+06	3.71463e+06	2.72794e+06	1.71324e+06	4.14536e+06	2.78731e+06	2.38451e+06	2.62166e+06	146385	3.18703e+06	2.45488e+06	3.22847e+06	3.90683e+06	2.32958e+06	2.09565e+06	3.66151e+06	2.53246e+06	3.04966e+06	2.60029e+06
39	L-Alanine, 2-methyl-N-(n-butyl)-N-(4-methylphenyl)-, n-butyl ester	L-Alanine, 2-methyl-N-(n-butyl)-N-(4-methylphenyl)-, n-butyl ester	204	1000452-86-6	67.2	7.101	4.33115e+06	4.6616e+06	5.43904e+06	6.19838e+06	8.23881e+06	8.46721e+06	6.7266e+06	1.71502e+07	6.59604e+06	5.24658e+06	6.6733e+06	1.51739e+07	1.38781e+07	1.13029e+07	1.08165e+07	1.12651e+07	8.538e+06	1.00877e+07	1.30372e+07	7.55429e+06	9.21864e+06	1.52096e+07	8.48373e+06	1.22972e+07	1.33395e+07	1.13527e+07	1.09666e+07	1.05345e+07	1.05569e+07	1.06502e+07	1.25524e+07	1.04396e+07	173233	2.04738e+07	9.45096e+06	4.76858e+06	1.172e+07	5.6019e+06	5.29184e+06	5.32179e+06	9.94808e+06	6.16464e+06	5.11457e+06
40	4-Methyl-1H-benzimidazole, 1TMS derivative	4-Methyl-1H-benzimidazole, 1TMS derivative	204	1000486-24-6	68	7.102	4.33115e+06	4.6616e+06	5.43904e+06	6.19838e+06	8.23881e+06	8.46721e+06	6.7266e+06	1.71502e+07	6.59604e+06	5.24658e+06	6.6733e+06	1.51739e+07	1.38781e+07	1.13029e+07	1.08165e+07	1.12651e+07	8.538e+06	1.00877e+07	1.30372e+07	7.55429e+06	9.21864e+06	1.52096e+07	8.48373e+06	1.22972e+07	1.33395e+07	1.13527e+07	1.09666e+07	1.05345e+07	1.05569e+07	1.06502e+07	1.25524e+07	1.04396e+07	173233	2.04738e+07	9.45096e+06	4.76858e+06	1.172e+07	5.6019e+06	5.29184e+06	5.32179e+06	9.94808e+06	6.16464e+06	5.11457e+06
41	4-Morpholin-4-yl-benzaldehyde	4-Morpholin-4-yl-benzaldehyde	131	1000317-91-6	57.1	7.107	1.74404e+06	1.96218e+06	1.55237e+06	2.60994e+06	2.0996e+06	2.29511e+06	1.98414e+06	5.05623e+06	2.0454e+06	1.6599e+06	2.73163e+06	4.34984e+06	3.25803e+06	2.89623e+06	2.25558e+06	2.78207e+06	1.79116e+06	3.28735e+06	2.76077e+06	3.20457e+06	2.50719e+06	3.78103e+06	1.77375e+06	3.05362e+06	2.99301e+06	3.11278e+06	2.67027e+06	2.25355e+06	3.29105e+06	2.46208e+06	2.73629e+06	2.19382e+06	25380.2	8.88315e+06	1.96874e+06	1.6378e+06	2.27263e+06	1.86262e+06	1.70941e+06	1.54369e+06	1.9326e+06	1.78527e+06	1.5503e+06
42	Silane, dimethylisobutoxybutoxy-	Silane, dimethylisobutoxybutoxy-	189	1000346-76-2	69.9	7.111	4.99686e+06	5.55308e+06	3.2185e+06	7.37286e+06	3.41502e+06	4.24073e+06	3.36896e+06	3.66085e+06	3.42839e+06	3.66274e+06	7.49246e+06	4.2737e+06	2.326e+06	5.0253e+06	2.16795e+06	3.92991e+06	1.81747e+06	8.10056e+06	2.41633e+06	9.73044e+06	4.66395e+06	1.87864e+06	1.60958e+06	4.0406e+06	1.99785e+06	5.49586e+06	4.08909e+06	2.60117e+06	7.33111e+06	3.3379e+06	2.43469e+06	2.27383e+06	20369	282471	1.32769e+06	3.16916e+06	532294	4.12489e+06	3.69299e+06	2.09265e+06	661952	2.94671e+06	2.76643e+06
43	Pentanoic acid, triethylsilyl ester	Pentanoic acid, triethylsilyl ester	187	18002-61-4	56.3	7.114	1.26193e+06	1.53106e+06	1.32045e+06	1.49808e+06	1.54577e+06	1.26192e+06	1.2411e+06	1.20192e+06	1.53534e+06	1.16409e+06	1.73247e+06	1.59928e+06	1.05536e+06	1.59009e+06	1.36103e+06	1.48926e+06	1.52971e+06	1.77574e+06	1.61522e+06	1.32035e+06	1.66075e+06	1.30539e+06	1.33143e+06	1.45623e+06	1.28055e+06	1.48114e+06	1.64771e+06	1.38787e+06	1.35342e+06	1.38843e+06	1.33054e+06	1.40576e+06	30282.5	205509	1.40795e+06	1.4799e+06	554577	1.22401e+06	1.22056e+06	1.35961e+06	571632	1.56616e+06	1.21319e+06
44	(5-Isopropyl-2-methylphenyl)acetonitrile	(5-Isopropyl-2-methylphenyl)acetonitrile	158	4478-11-09	58.3	7.154	246700	223019	167386	205802	332274	553327	274285	218044	348196	271653	348175	283870	182112	310674	230921	270291	232925	295607	278696	238924	212143	177944	328063	332113	346388	292497	302319	216132	343214	257998	184487	280390	15305.5	112225	179616	331671	256936	269870	190996	250448	228170	277972	179235
45	(3S,5R,8S,8aS)-3-Butyl-5-propyloctahydroindolizin-8-ol	(3S,5R,8S,8aS)-3-Butyl-5-propyloctahydroindolizin-8-ol	182	1072402-96-0	60.5	7.162	76388.7	84129	79955.8	91482	82927.7	81164.6	78989.8	74104.9	95794.3	80021.3	96365.4	80100.1	84754.9	93739.6	78197.4	85078.6	85785	93725.1	78316.6	74280.7	100489	85716	77176.4	88858.2	80061.2	85928.9	66779.9	84287.6	92454.5	83050.7	79118	86830.6	31601.6	92016.3	99448.5	93399.5	93621.9	90978.5	87138.7	95178.7	86553.6	104346	83185.1
46	2,2'-Biphenylylenephosphoric acid	2,2'-Biphenylylenephosphoric acid	302	35227-84-0	54.7	7.183	37149	39406.2	38393.6	40469.7	41988.1	35157.8	35356.1	35529.3	48829.1	37705.7	43174.6	42156.4	42779.3	42639.7	39623.7	40799.6	40595.2	50183.8	45086.2	39775	45298.3	39484.7	39447.2	37411.3	40722.2	42380.7	46669.7	41015.6	45329.1	44233.4	37466.7	38302.2	10969	42204	41232.3	43024.6	45344.3	40111	44265.9	40091.2	42906.5	45614.5	37789.4
47	2-Isopropyl-4-ethyl-5-methylthiazole	2-Isopropyl-4-ethyl-5-methylthiazole	154	87116-68-5	62.7	7.24	122656	145773	135275	152656	145703	111730	123219	103649	161924	129186	158705	145450	145344	146243	122369	148069	134268	150090	133678	124041	157601	137774	112145	128965	118012	131027	122036	138681	119679	144837	138777	141666	46398.7	150581	147008	152273	163317	145805	151810	152522	157156	164844	130636
48	2-Chloro-N-(5-ethyl-1,3,4-thiadiazol-2-yl)propanamide, TMS	2-Chloro-N-(5-ethyl-1,3,4-thiadiazol-2-yl)propanamide, TMS	228	1000506-23-0	57.6	7.273	1.07493e+06	1.02542e+06	818636	814091	1.04989e+06	695320	1.13024e+06	1.07983e+06	1.35611e+06	1.03926e+06	1.3295e+06	1.08702e+06	1.15885e+06	939182	918611	906552	539683	1.03866e+06	435010	1.00376e+06	720287	613776	633201	552782	563679	552976	612333	554511	1.27205e+06	749410	601621	597172	14019.6	1.03936e+06	950930	768435	1.76767e+06	965070	842349	868874	868334	1.17835e+06	277914
49	Glycine, di-TMS	Glycine, di-TMS	102	7364-42-3	83.7	7.311	749814	1.03072e+06	534457	940800	792470	1.77014e+06	1.17655e+06	659481	1.27077e+06	798283	1.22797e+06	672464	1.28894e+06	1.11761e+06	794750	1.29742e+06	852737	868629	219229	666183	927780	761343	1.17346e+06	2.82248e+06	2.12572e+06	1.62998e+06	980881	833982	1.66982e+06	1.32844e+06	585270	638796	555335	722062	1.1604e+06	2.25155e+06	2.42115e+06	1.54497e+06	1.10848e+06	1.95251e+06	1.12984e+06	1.27089e+06	1.64477e+06
50	2-Hydroxybutyric acid, 2TMS	2-Hydroxybutyric acid, 2TMS	131	55133-93-2	85.8	7.355	412208	498326	270391	528856	594000	460170	607208	878365	757918	470197	837054	424439	454602	430462	462418	752087	726828	629977	362540	366666	331415	427618	1.77628e+06	448784	461865	562763	524193	475192	875504	630159	543408	717277	19200.3	8.88357e+06	426687	568944	658599	516351	487973	671937	480105	593011	461978
51	Octanoic acid, methyl ester	Octanoic acid, methyl ester	74	111-11-5	97	7.402	6.39303e+06	8.19639e+06	6.96967e+06	8.62195e+06	8.41059e+06	6.45123e+06	6.51001e+06	6.66787e+06	8.1467e+06	6.63931e+06	9.25058e+06	8.99165e+06	8.61559e+06	9.03643e+06	7.55341e+06	8.75819e+06	8.57171e+06	9.21397e+06	8.55193e+06	7.00568e+06	9.26475e+06	7.93615e+06	7.4339e+06	8.35407e+06	7.45959e+06	8.56586e+06	9.5693e+06	7.60098e+06	7.74585e+06	8.11832e+06	7.73964e+06	7.96178e+06	3.00466e+06	1.5837e+06	6.72267e+06	7.12314e+06	3.05472e+06	5.8577e+06	5.88803e+06	7.2031e+06	3.50669e+06	7.81783e+06	5.48539e+06
52	Methanone, (2,3-dihydro-5-benzofuryl)(4-morpholyl)-	Methanone, (2,3-dihydro-5-benzofuryl)(4-morpholyl)-	147	1000268-71-6	56.2	7.421	1.55307e+07	1.2664e+07	1.56986e+07	3.34788e+06	1.26763e+07	2.14167e+07	2.08429e+07	4.73864e+06	2.12275e+07	1.6423e+07	1.80742e+07	3.52287e+06	1.9432e+06	1.04778e+07	1.38548e+07	1.56106e+07	8.33612e+06	2.41235e+06	3.00778e+06	2.04849e+07	5.25275e+06	3.71364e+06	1.89323e+07	2.54809e+06	2.25542e+06	1.69503e+06	8.72966e+06	1.81222e+06	3.66322e+06	1.54689e+06	2.03704e+06	1.78125e+06	68925	7.57919e+06	1.90768e+07	1.69764e+07	2.35507e+07	1.75204e+07	1.64827e+07	1.09477e+07	1.86624e+06	1.27322e+07	1.72568e+07
53	Cyclopentasiloxane, decamethyl-	Cyclopentasiloxane, decamethyl-	355	541-02-6	88.7	7.442	185107	254284	186127	248570	242256	223835	198804	182629	228464	223616	322315	242139	237387	232779	204684	243052	239518	276592	231151	211009	229424	253685	194498	240278	204716	215749	243768	206271	202200	266584	210722	179840	55868.9	162896	207290	217709	203386	160504	162277	162214	138058	199717	176071
54	Benzene, 1,2,3,5-tetramethyl-	Benzene, 1,2,3,5-tetramethyl-	119	527-53-7	57.6	7.472	363990	428050	281983	582632	335818	385523	429699	417545	461488	313906	583373	638517	455915	485382	323025	437150	518081	646367	369581	665112	453870	473195	388254	514814	446753	588053	466945	321584	629948	425382	387333	355973	13005.6	934137	314502	533987	359560	369913	328602	322387	293036	375958	216678
55	Cyclohexanol, TMS derivative	Cyclohexanol, TMS derivative	157	13871-89-1	53.2	7.48	210146	246967	220601	286979	239670	221950	232643	215398	274662	218141	284562	273566	198380	291824	238108	252771	290157	323988	241207	247815	294416	254229	272937	284088	305946	295330	332980	260653	311983	252143	247460	267142	8254.62	48147	229143	265948	109713	202127	218088	242235	123910	272449	205919
56	sec-butyl 4-oxopentanoate	sec-butyl 4-oxopentanoate	99	1000455-36-0	62.2	7.49	76239.7	134212	88203.4	291816	576677	398313	483281	70578.6	582461	61483.1	633883	105114	113225	111675	83379.7	148833	84331	116101	99251.9	304573	765105	92401.7	276826	242530	474979	368279	544617	115236	788193	124569	71828.3	92490.9	182972	90194.6	97571.8	310051	814102	108484	106582	236917	141411	273707	90494.7
57	3-Furoic acid, TMS derivative	3-Furoic acid, TMS derivative	125	1000332-78-1	79.9	7.503	165487	173746	167721	189004	175950	167919	155503	158697	158260	147070	169593	197268	174144	186305	165702	171345	114036	137990	134173	113189	159178	136416	139436	153133	153617	145002	155248	129469	167289	161275	139113	130797	14816.6	12793.4	15454.9	23986.5	19770.2	14274.8	18886.3	16763.2	13062.6	12221.8	20336.9
58	1-Aminocyclopentanecarboxylic acid, n-butoxycarbonyl-, dodecyl ester	1-Aminocyclopentanecarboxylic acid, n-butoxycarbonyl-, dodecyl ester	184	1000329-09-7	66	7.542	33845.4	39851.7	161537	182013	213094	55728.8	52605.7	53057.4	75158.9	209262	61095.2	57823.4	47946.3	194982	41159.1	38990.3	50075.4	51318	51894.2	39854.9	59542.3	62775.6	43406.1	52098.1	64673.1	40964.2	43695.7	52714.8	48651.2	49046	45030	51922.2	147793	208361	44575.4	197666	349611	210601	164706	207267	182003	47290.2	93818.3
59	Hydracrylic acid, 2TMS derivative	Hydracrylic acid, 2TMS derivative	152	55162-32-8	58.9	7.567	343421	1.21734e+06	695740	2.08702e+06	357569	363493	306290	238943	273947	232268	343784	319896	346799	383178	242028	388006	211277	765871	258125	797805	350266	296123	346819	880183	414000	819896	468277	286531	3.42012e+06	421463	254806	258255	36529.1	503036	349872	2.33545e+06	536618	399255	697486	467645	541904	708448	565184
60	3-Methoxybenzylamine, N-heptyl-N-octyl-	3-Methoxybenzylamine, N-heptyl-N-octyl-	262	1000310-33-6	61.8	7.588	53082.1	58789.5	69784.7	70875.8	49952.3	64300.3	52504.2	55600.9	56655.6	48299.8	52155.5	54637	55110.9	62040	51983	44303	47161.3	68624.4	55155	62223.9	67822.1	67265.6	85266.3	77772.3	84539.1	83258.9	65902.4	63674.3	132073	74454.1	47495.1	52444.3	11153.7	53790.9	54531.7	97540.2	81024.1	59742.8	67784.8	62559	76657.8	71194.4	66737.2
61	4-methylpiperidine-2-carboxylic acid, TMS	4-methylpiperidine-2-carboxylic acid, TMS	155	1000500-34-8	64.8	7.622	268284	634819	651162	422028	619106	390092	325375	346915	344388	426981	794837	716164	874241	666953	697132	721024	331744	623322	629980	505003	713137	769436	561406	407962	474036	424910	720068	224706	774591	437572	415588	455687	12391.4	519330	432145	404621	1.02233e+06	383126	513542	450770	546111	724482	477789
62	2,6-Difluoro-3-methylbenzoic acid, 2-nitro-5-fluorophenyl ester	2,6-Difluoro-3-methylbenzoic acid, 2-nitro-5-fluorophenyl ester	155	1010357-68-5	57.1	7.633	268284	635018	650993	422224	619106	390132	325624	346954	344305	426981	794897	716326	874055	667487	697146	721463	331653	621708	629589	504802	712794	769436	561406	408078	474036	425500	720079	224706	773471	438602	415725	455687	12393.8	519503	432429	404621	1.02233e+06	383572	515415	450647	545804	724382	478237
63	1,1,3,3,5,5-Hexamethyl-1,5-bis(2-methylpropoxy)trisiloxane	1,1,3,3,5,5-Hexamethyl-1,5-bis(2-methylpropoxy)trisiloxane	207	1000364-61-1	72.6	7.689	306760	197589	171493	179908	261494	563830	347016	373904	324797	290387	572997	308675	189746	294120	240436	458063	340364	363460	468469	433589	422321	113265	254209	190467	290050	253495	459740	267572	174107	336443	199991	317005	4906.59	624140	83161.6	113482	53641.4	163153	111164	81167.9	44526.7	105947	94770.8
64	2-[(4-Chlorophenoxy)methyl]-5,6-dimethyl-1H-benzimidazole, acetate	2-[(4-Chlorophenoxy)methyl]-5,6-dimethyl-1H-benzimidazole, acetate	159	1000475-43-4	62	7.735	316336	178078	202430	261311	176548	355297	375096	374556	472559	141764	225563	159518	292002	178482	248808	312913	186991	274778	282427	408464	401150	221368	376173	247474	418169	352704	247359	336748	461411	323956	239989	304030	92226.2	169333	193449	401081	628382	352496	325418	191303	268713	288360	279671
65	3-Hydroxybutyric acid, 2TMS derivative	3-Hydroxybutyric acid, 2TMS derivative	191	55133-94-3	95.7	7.75	2.0881e+06	3.88853e+06	2.53746e+06	2.72653e+06	3.84499e+06	2.22773e+06	3.71167e+06	6.57968e+06	7.55577e+06	1.8831e+06	4.98865e+06	3.59819e+06	3.48829e+06	3.13437e+06	4.55226e+06	6.07908e+06	2.00281e+06	3.07096e+06	2.36875e+06	1.96597e+06	1.33904e+06	1.83334e+06	2.26701e+06	1.47252e+06	1.6557e+06	1.47693e+06	2.37811e+06	1.82367e+06	4.43235e+06	1.25382e+06	1.17797e+06	2.60615e+06	15399.1	1.15057e+06	1.58202e+06	3.46393e+06	4.19158e+06	2.34889e+06	2.13055e+06	2.84684e+06	2.79337e+06	3.9772e+06	3.5268e+06
66	Benzyl alcohol, TBDMS derivative	Benzyl alcohol, TBDMS derivative	165	53172-91-1	75.5	7.756	75391.4	147440	68980.4	73886.5	148964	218512	211299	76460.3	595896	260274	139847	137763	193919	220927	75279.2	114624	479681	379899	112388	199573	109177	103666	135371	131198	145020	130789	159965	114078	146169	128207	115836	139905	34482.7	107013	132441	119179	54959.4	137450	111711	123343	91624.4	135129	96602.2
67	1,1-Diisobutoxy-butane	1,1-Diisobutoxy-butane	73	13002-16-9	83.3	7.804	2.50581e+06	2.92273e+06	3.30391e+06	4.75434e+06	6.53254e+06	4.16083e+06	4.13365e+06	3.39749e+06	1.21291e+07	3.19567e+06	2.8343e+06	5.1287e+06	4.73054e+06	3.92499e+06	3.99503e+06	9.09874e+06	3.1075e+06	5.54412e+06	6.11989e+06	3.81427e+06	4.68893e+06	3.46663e+06	4.23012e+06	3.02529e+06	3.77006e+06	3.29548e+06	3.79499e+06	2.08731e+06	1.45524e+06	2.71021e+06	2.42592e+06	7.28412e+06	69182.8	4.51883e+06	3.44225e+06	2.98832e+06	5.61394e+06	2.40461e+06	4.14484e+06	2.83507e+06	3.69023e+06	3.75528e+06	6.26455e+06
68	3-Chloro-2-fluorobenzoic acid, 4-nitrophenyl ester	3-Chloro-2-fluorobenzoic acid, 4-nitrophenyl ester	159	1000357-73-4	60.3	7.811	188874	144267	122618	150935	132300	198262	201484	189401	233160	97646.9	187284	166554	140989	132351	164834	179720	136455	164041	95224	112730	204239	152733	194246	132276	210193	174514	148268	208658	214035	144749	167785	126670	18871.2	635312	137983	215488	206350	139832	136323	184068	99577.7	167412	134100
69	Pentasiloxane, dodecamethyl-	Pentasiloxane, dodecamethyl-	281	141-63-9	97	7.831	3.14437e+06	3.13066e+06	4.22482e+06	2.2841e+06	3.35945e+06	6.05284e+06	5.77461e+06	3.98361e+06	3.98403e+06	4.14496e+06	3.05921e+06	3.30568e+06	6.34126e+06	4.64033e+06	4.99043e+06	6.56713e+06	4.08951e+06	2.99448e+06	7.53419e+06	2.94024e+06	7.64348e+06	1.69416e+06	5.47122e+06	2.92274e+06	3.38564e+06	3.65068e+06	4.17628e+06	3.42487e+06	2.51234e+06	2.94576e+06	3.70377e+06	1.07607e+07	152140	6.4772e+06	1.73934e+06	2.1212e+06	6.98536e+06	1.50167e+06	2.45169e+06	1.85579e+06	5.26707e+06	2.44174e+06	1.51972e+06
70	Pyrimidine, 2-amino-4-(3-fluorophenyl)-	Pyrimidine, 2-amino-4-(3-fluorophenyl)-	188	85979-48-2	57.6	7.849	2.07226e+06	2.25981e+06	2.14614e+06	2.49617e+06	2.09913e+06	2.42997e+06	2.51118e+06	2.88118e+06	2.93873e+06	2.42164e+06	185889	3.83773e+06	165412	3.21295e+06	3.1221e+06	3.18398e+06	3.58746e+06	3.51096e+06	3.32411e+06	2.77387e+06	3.78362e+06	2.74177e+06	3.00829e+06	3.04404e+06	3.70722e+06	3.76974e+06	3.11118e+06	3.18357e+06	218219	3.44148e+06	3.72072e+06	3.27312e+06	7514.96	3.36251e+06	2.14902e+06	118889	159343	1.57154e+06	103902	1.96052e+06	130114	149482	1.61191e+06
71	3-Heptanol, TMS derivative	3-Heptanol, TMS derivative	131	18132-91-7	85.8	7.878	1.75923e+06	2.0419e+06	1.15624e+06	977911	1.00829e+06	661079	2.00404e+06	698196	2.06136e+06	1.65998e+06	2.52704e+06	2.43166e+06	2.82018e+06	1.93369e+06	1.22137e+06	2.23869e+06	951335	1.34859e+06	1.93683e+06	1.17195e+06	1.48417e+06	1.66535e+06	1.46622e+06	1.82254e+06	1.42072e+06	1.37313e+06	2.53158e+06	2.25194e+06	2.75615e+06	861765	905181	1.26738e+06	126840	1.1442e+06	948766	1.84363e+06	4.72859e+06	1.01929e+06	2.36888e+06	1.24368e+06	2.34191e+06	3.20827e+06	1.82538e+06
72	Heptanoic acid, TMS derivative	Heptanoic acid, TMS derivative	75	25435-96-5	65.8	7.879	1.28505e+06	1.86543e+06	1.52347e+06	1.75961e+06	1.04892e+06	913735	1.04969e+06	1.25408e+06	1.19709e+06	1.24816e+06	1.42228e+06	1.96017e+06	1.94632e+06	1.66002e+06	1.361e+06	1.86899e+06	1.62081e+06	1.37041e+06	1.52357e+06	2.01285e+06	1.42055e+06	1.47634e+06	1.51538e+06	1.76518e+06	1.58151e+06	1.84645e+06	2.03793e+06	1.55087e+06	4.15433e+06	1.32545e+06	1.48352e+06	1.7467e+06	354043	1.1027e+06	937030	1.51477e+06	1.90034e+06	935710	1.27843e+06	1.1642e+06	1.36672e+06	1.68583e+06	1.11133e+06
73	1,2-Benzenediol, O-propoxycarbonyl-O'-(2-(trifluoromethyl)benzoyl)-	1,2-Benzenediol, O-propoxycarbonyl-O'-(2-(trifluoromethyl)benzoyl)-	173	1000329-75-6	58.5	7.882	1.46723e+07	1.89827e+07	9.91282e+06	1.77382e+07	2.04588e+07	1.3702e+07	1.77016e+07	1.50688e+07	2.2922e+07	1.7716e+07	2.04778e+07	1.9735e+07	1.90557e+07	1.4632e+07	2.00336e+07	2.38221e+07	1.82102e+07	2.48868e+07	1.67091e+07	1.82056e+07	1.75723e+07	1.81067e+07	1.57905e+07	1.88539e+07	2.43631e+07	1.85586e+07	2.00812e+07	1.39838e+07	3.22566e+07	1.78289e+07	1.28431e+07	1.57326e+07	114161	1.2961e+07	1.63519e+07	1.59954e+07	2.33565e+07	1.39696e+07	1.60086e+07	1.79838e+07	1.42663e+07	1.55291e+07	1.45478e+07
74	2-(2-Isopropyloxazolidin-3-yl)ethan-1-ol, TMS	2-(2-Isopropyloxazolidin-3-yl)ethan-1-ol, TMS	188	1000505-06-1	73	7.935	2.06844e+06	2.25963e+06	2.14643e+06	2.49714e+06	2.09913e+06	2.41549e+06	2.50655e+06	2.91101e+06	2.94653e+06	2.42122e+06	2.58478e+06	3.83773e+06	2.95748e+06	3.209e+06	3.1221e+06	3.18398e+06	3.57102e+06	3.51182e+06	3.32411e+06	2.77544e+06	3.78771e+06	2.74203e+06	3.03946e+06	3.04139e+06	3.70722e+06	3.76642e+06	3.11118e+06	3.17401e+06	3.29406e+06	3.44125e+06	3.72207e+06	3.28393e+06	46172.8	3.36414e+06	2.14902e+06	2.04948e+06	2.93259e+06	1.57154e+06	1.72844e+06	1.96095e+06	2.37299e+06	2.50727e+06	1.60078e+06
75	Phosphoric acid, bis(trimethylsilyl)monomethyl ester	Phosphoric acid, bis(trimethylsilyl)monomethyl ester	241	18291-81-1	64.7	7.952	116906	72747.7	64536.6	70577.5	64618.1	53319.3	48891.3	44213.9	55128.3	88463.6	154935	42032.7	91181.9	89105.8	51447.9	82792.4	36709.1	35616.1	73220.4	39235.6	158155	90370.6	38184.5	44853.1	68706.1	45698.9	45153.9	70116.4	78097.6	42419.9	32522.6	88319.8	49021.1	108862	220725	73091.8	61271.3	68028.3	86234.1	156537	112199	81751.9	114900
76	5-Nitrothiazole-2-carboxaldehyde acethydrazone	5-Nitrothiazole-2-carboxaldehyde acethydrazone	124	20751-87-5	50.1	7.974	109396	75885.1	84188.5	69607.4	64308.5	137670	177549	142858	151528	110036	110891	108847	131418	145314	67808.8	115136	91794.8	116779	134992	72739.7	167455	116570	76162.5	56619.1	88521.4	64173	90464.9	118142	68062.3	115537	136690	111221	509.568	80781.9	71129.9	63781.7	210479	112315	92621.3	62612.6	126998	63021.2	100203
77	Isophthalic acid, 3,5-difluorophenyl octyl ester	Isophthalic acid, 3,5-difluorophenyl octyl ester	261	1010344-37-5	60.6	7.989	27419	77000.3	51722	73564.7	79394.4	10227.8	44370.7	13023.2	41199.7	78299.7	60643.3	56895.8	78061.1	73342.5	73681.4	95728.4	98842.2	66280.3	26547.5	21624.5	64751.6	87605.1	65319.6	137765	86802	98329.4	86099.2	48979.5	162395	108865	66895.4	38903	463.81	40182.4	58651.6	72963.1	17526.5	29913.6	61316.9	68466.7	61012.4	21144.4	20223.7
78	4-Fluoro-2-methoxyphenol, TBDMS derivative	4-Fluoro-2-methoxyphenol, TBDMS derivative	184	1000352-86-7	66.8	8.031	114859	133464	110398	138042	145557	120627	135763	117403	173290	120700	158307	126943	125995	126726	110886	124788	150607	167432	153387	146193	142168	113965	130426	135197	141912	144370	136729	145215	179089	144262	137447	130609	17844.7	96316.5	110562	144411	129943	133713	118177	119613	98051.7	120668	2.0993e+06
79	5-Methyl-2-(2-methyl-2-tetrahydrofuryl)tetrahydrofuran	5-Methyl-2-(2-methyl-2-tetrahydrofuryl)tetrahydrofuran	85	1000112-56-4	73.5	8.078	98130.9	125665	111793	120561	125829	101207	109675	89973	398822	275626	124441	115970	119875	270603	132631	464528	340319	362798	116248	324922	106499	303725	313921	237704	362732	111911	417118	98708.3	320757	118528	91089.7	105119	3.36367e+06	223273	209318	171554	199130	239860	189296	266679	145471	286920	297893
80	Tributylamine	Tributylamine	142	102-82-9	73.8	8.171	389188	439565	406374	473720	327804	347242	350997	354818	554668	365362	434327	489023	340742	431676	439461	393998	510516	387508	485177	275710	541650	334290	451838	460342	437633	484740	411096	442885	410513	407076	470666	440513	17767.7	287561	511717	503934	306804	329309	308115	427423	307013	558284	427610
81	5-Bromo-2-thiophenecarboxaldehyde	5-Bromo-2-thiophenecarboxaldehyde	189	4701-17-1	66.7	8.188	5.18331e+07	6.1579e+07	4.18384e+07	5.9273e+07	6.43892e+07	4.95271e+07	5.95546e+07	5.33473e+07	6.79595e+07	6.02086e+07	6.43023e+07	6.32614e+07	6.24625e+07	5.25251e+07	6.44056e+07	7.24748e+07	6.06031e+07	7.28448e+07	5.54665e+07	5.9793e+07	5.89705e+07	6.19403e+07	5.5307e+07	6.29377e+07	7.1978e+07	6.19657e+07	6.53785e+07	5.13693e+07	8.73557e+07	6.03332e+07	4.96362e+07	5.60589e+07	1406.08	4.8678e+07	5.68228e+07	5.51363e+07	6.79398e+07	5.03881e+07	5.58593e+07	6.049e+07	5.17995e+07	5.43272e+07	5.09008e+07
82	1H-Pyrazole, 4,5-dihydro-3,4,5-trimethyl-	1H-Pyrazole, 4,5-dihydro-3,4,5-trimethyl-	70	22591-95-3	64.9	8.203	142221	187696	129059	178854	173710	109938	142991	117659	195880	135646	197422	198483	196234	163566	168356	205355	191775	199785	229153	142024	186207	153379	144511	306765	251116	204658	189929	143984	4.7889e+06	160584	152647	164793	1.19651e+06	259950	175680	146052	211283	134185	2.67629e+06	161801	175190	175169	129751
83	2-Hexanone, 3,3-dimethyl-	2-Hexanone, 3,3-dimethyl-	85	26118-38-7	76.5	8.222	344741	479745	389895	430424	422138	345385	338967	303250	398822	275276	415836	426448	393747	271413	507112	464528	340319	362798	446938	324753	368684	303754	313921	235173	362732	416251	417118	336982	320670	349457	353029	346265	3.3645e+06	223273	208738	170573	197353	239634	189296	266679	145471	285647	297893
84	Tris(trimethylsilyl)carbamate	Tris(trimethylsilyl)carbamate	147	1000366-58-2	54.9	8.236	5.4799e+07	6.40139e+07	3.32918e+06	6.046e+07	6.69022e+07	4.86038e+06	4.5062e+06	3.27605e+06	1.69496e+07	6.23986e+07	6.74113e+07	6.46778e+07	5.05188e+06	3.57957e+06	3.88244e+06	5.15866e+06	6.41638e+07	7.43901e+07	6.90511e+06	7.5238e+06	5.94239e+06	6.42512e+07	4.27776e+06	6.48959e+07	6.60057e+06	6.52121e+07	3.35284e+06	5.40794e+07	1.29907e+07	6.19271e+07	2.91921e+06	8.34207e+06	64131.2	5.10141e+06	5.96376e+07	5.85373e+07	5.74741e+06	5.46371e+07	5.70976e+07	6.36799e+07	4.16113e+06	5.61271e+07	5.34483e+07
85	Silane, diethylbutoxyhexyloxy-	Silane, diethylbutoxyhexyloxy-	231	1000363-73-3	61.3	8.303	86295	94850.1	112307	156052	108637	109374	114267	184165	224405	100881	122266	125434	134500	126151	149742	136009	56323.6	101742	84766.6	106704	58790.3	88505.7	403266	173546	309745	52957	357216	77611.9	221837	44783.8	69684.1	159356	1128.67	67526.5	69436.8	281582	9.18877e+06	101042	385294	101525	364569	558165	644586
86	L-Valine, 2TMS derivative	L-Valine, 2TMS derivative	218	7364-44-5	96.4	8.401	1.83758e+06	3.49284e+06	1.38752e+06	2.48557e+06	3.54511e+06	2.29074e+06	3.58574e+06	2.28673e+06	2.41973e+06	2.2479e+06	3.79362e+06	2.88358e+06	4.14689e+06	2.35367e+06	2.1103e+06	3.41977e+06	2.13796e+06	3.77004e+06	1.17496e+06	2.40271e+06	2.06735e+06	2.21647e+06	2.61312e+06	3.69973e+06	3.47677e+06	3.6248e+06	2.97459e+06	2.05688e+06	6.911e+06	3.3328e+06	1.67399e+06	3.36729e+06	1828.44	1.3762e+06	2.796e+06	4.08358e+06	5.61309e+06	2.94025e+06	2.77242e+06	4.2218e+06	2.59756e+06	3.3839e+06	1.87521e+06
87	Benzene, 1-(1,1-dimethylethyl)-4-phenoxy-	Benzene, 1-(1,1-dimethylethyl)-4-phenoxy-	211	5331-28-2	74.5	8.409	105292	153298	122080	186728	146148	110100	183024	131270	187847	143409	221502	161825	162016	160280	118389	204906	160531	231393	95703.2	209805	208564	118475	102052	174233	164896	201637	177265	129158	124400	174268	186975	161543	515.703	53608.1	71785.9	181823	156705	105180	100700	59358.6	151998	114166	63804.5
88	2-Mercapto-4,6-dimethylnicotinonitrile, TBDMS derivative	2-Mercapto-4,6-dimethylnicotinonitrile, TBDMS derivative	221	1000332-68-8	66.7	8.415	95917.3	176852	74429.2	132511	176609	113295	196431	126741	297517	130456	337287	99610.2	205332	111104	129231	159367	269025	184365	129527	133962	70220.9	89636.3	262410	268016	327446	251412	251486	147256	284180	173302	55526.6	84455.6	398.392	108918	109301	387161	226907	194256	197214	243681	168733	232306	106847
89	Ethoxyquin	Ethoxyquin	174	91-53-2	59.8	8.428	237019	288509	266577	326588	314192	315116	341512	412201	364475	287845	397088	423321	385189	426762	318893	398022	419434	492802	453261	334502	367651	302799	398323	362672	428700	410905	406934	397897	430505	375075	443946	434942	37247.1	449207	320655	324173	480951	305037	295378	331025	333431	361668	310568
90	Pentanoic acid, 5-[1,3]dioxolan-2-yl-2-hydroxy-4-hydroxyimino-, methyl ester	Pentanoic acid, 5-[1,3]dioxolan-2-yl-2-hydroxy-4-hydroxyimino-, methyl ester	73	1000310-77-1	52.8	8.487	3.39353e+06	6.49174e+06	2.63811e+06	4.56942e+06	6.33621e+06	6.14485e+06	6.50558e+06	4.38956e+06	4.70237e+06	4.35391e+06	6.68111e+06	5.61013e+06	2.63504e+06	3.22595e+06	3.83571e+06	6.61031e+06	4.26204e+06	7.18559e+06	2.5379e+06	4.60311e+06	4.17481e+06	4.24709e+06	3.40979e+06	2.95922e+06	3.35467e+06	6.70877e+06	3.45106e+06	2.27861e+06	1.18391e+07	6.19193e+06	3.53063e+06	6.45579e+06	108538	3.33603e+06	5.49338e+06	3.50728e+06	6.57944e+06	5.88457e+06	2.80812e+06	8.01818e+06	2.94832e+06	3.99749e+06	4.3276e+06
91	(S)-1,1-bis(4-Methoxyphenyl)propan-2-ol	(S)-1,1-bis(4-Methoxyphenyl)propan-2-ol	227	212516-39-7	69.7	8.495	526499	619013	465053	461742	972170	4.08598e+06	958489	650605	1.19594e+06	807451	1.08976e+06	624988	899089	1.78113e+06	966299	1.04239e+06	1.18869e+06	853631	1.03922e+06	665663	561637	635617	1.69835e+06	1.45815e+06	1.99396e+06	1.15947e+06	1.40447e+06	1.06817e+06	1.56022e+06	1.05596e+06	673985	752283	3961.88	652811	644284	1.38813e+06	1.05627e+06	776605	628163	752149	854193	806390	2.03445e+06
92	Pyridazin-3(2H)-one, 5-chloro-2-methyl-4-(2-methylpropylamino)-	Pyridazin-3(2H)-one, 5-chloro-2-methyl-4-(2-methylpropylamino)-	172	98795-97-2	73.2	8.518	4.07906e+06	4.89507e+06	2.85644e+06	202616	5.08486e+06	223511	4.68014e+06	4.1822e+06	5.60792e+06	4.62958e+06	5.22271e+06	5.05773e+06	4.75184e+06	207857	5.16658e+06	5.84218e+06	4.59353e+06	5.94929e+06	212814	4.68104e+06	4.7406e+06	4.74186e+06	4.33563e+06	4.81851e+06	5.9454e+06	4.82399e+06	275860	206154	7.3225e+06	4.6243e+06	3.49459e+06	4.18218e+06	6966.6	3.38364e+06	4.50778e+06	4.30347e+06	2.11511e+06	3.92187e+06	4.36051e+06	4.59568e+06	4.05056e+06	4.23437e+06	131351
93	Nonanoic acid, methyl ester	Nonanoic acid, methyl ester	74	1731-84-6	96.8	8.553	5.63402e+06	7.71782e+06	6.58513e+06	8.08786e+06	7.58508e+06	6.27073e+06	5.61175e+06	6.03995e+06	8.30237e+06	6.24128e+06	8.43413e+06	8.60509e+06	8.68433e+06	8.38276e+06	7.03437e+06	8.10361e+06	8.14914e+06	8.31836e+06	8.19186e+06	6.12809e+06	8.08241e+06	7.63106e+06	6.59924e+06	8.11558e+06	6.57867e+06	8.25629e+06	9.24392e+06	6.86104e+06	6.78306e+06	7.8468e+06	7.07343e+06	7.93654e+06	16561.6	2.32371e+06	5.58222e+06	6.14199e+06	3.93429e+06	5.27948e+06	5.3163e+06	6.28845e+06	3.82898e+06	7.4247e+06	5.11592e+06
94	2-Cyano-2-isopropyl-3-methylbutanoic acid	2-Cyano-2-isopropyl-3-methylbutanoic acid	127	866-29-5	52.7	8.561	1.89802e+06	2.17748e+06	2.10376e+06	2.74056e+06	222395	1.31644e+06	1.04723e+06	2.00727e+06	1.58398e+06	1.59465e+06	199894	2.22482e+06	1.92118e+06	2.44e+06	179252	2.12443e+06	204065	226208	274029	2.55149e+06	1.47519e+06	193312	206762	173997	2.46573e+06	218734	2.5398e+06	1.7109e+06	2.66304e+06	1.32567e+06	202220	174596	357413	291421	2.47417e+06	2.63167e+06	1.32954e+06	183307	180961	191909	1.88357e+06	215078	1.55582e+06
95	(Phenyl)([1,2,4]triazolo[4,3-a]quinoxalin-4-yl)amine	(Phenyl)([1,2,4]triazolo[4,3-a]quinoxalin-4-yl)amine	233	1000316-85-8	59.4	8.591	90039.1	149889	1.24002e+06	87314.4	135172	77863.8	156527	3.24099e+06	4.16236e+06	71870.3	180040	137577	182128	102212	2.55024e+06	3.39878e+06	83279.4	144840	81850.3	102984	77036.6	74508.7	105493	56123.1	78530.1	79046.2	110984	73788.3	140701	48495.8	59886.5	161038	5014.1	46708	121848	127853	295811	134061	64177.6	175394	82314.3	147829	405435
96	N-(trimethylsilyl)-4,5-dihydrothiazol-2-amine	N-(trimethylsilyl)-4,5-dihydrothiazol-2-amine	174	1000474-12-9	87.1	8.599	2.72058e+06	3.38727e+06	2.7729e+06	2.98562e+06	3.61811e+06	2.77292e+06	3.15852e+06	3.50128e+06	4.22943e+06	3.15544e+06	4.07146e+06	3.65272e+06	3.71643e+06	3.35781e+06	3.4781e+06	3.90038e+06	3.66427e+06	3.97228e+06	3.95195e+06	3.40454e+06	4.53061e+06	3.73015e+06	4.28036e+06	2.3869e+06	2.92232e+06	3.20594e+06	3.24778e+06	3.54774e+06	2.20686e+06	3.28412e+06	3.5423e+06	3.17727e+06	400818	2.89886e+06	2.54206e+06	1.85242e+06	2.28267e+06	2.74803e+06	1.91963e+06	2.64332e+06	1.77137e+06	3.03455e+06	2.60621e+06
97	4-Penten-2-one, 4-methyl-	4-Penten-2-one, 4-methyl-	43	3744-02-03	57.9	8.702	4.23445e+06	2.70395e+06	2.94247e+06	5.20045e+06	3.19448e+06	4.00411e+06	6.5173e+06	4.34652e+06	7.34866e+06	2.78119e+06	7.36882e+06	7.31764e+06	6.97785e+06	4.04373e+06	7.68257e+06	8.0985e+06	5.28276e+06	7.56995e+06	3.35992e+06	6.639e+06	5.10495e+06	5.2692e+06	4.58198e+06	6.42326e+06	7.50607e+06	7.36332e+06	7.59677e+06	4.17392e+06	9.55065e+06	5.18135e+06	3.79544e+06	4.74236e+06	6.09104e+06	4.1983e+06	6.01174e+06	5.46537e+06	7.41976e+06	5.33245e+06	5.68244e+06	6.39405e+06	4.47879e+06	5.10754e+06	5.70077e+06
98	Silane, diethylbutoxyoctyloxy-	Silane, diethylbutoxyoctyloxy-	259	1010363-07-4	59.5	8.73	107858	122061	58608	98990.3	72060.8	92098.1	90945.2	79419.2	123322	94647.9	97546.9	85098.9	113172	88965.5	81784.7	124205	77732.7	107440	119330	79741.9	73480.6	102295	93351.3	111130	96260.5	73081.6	81945.1	117871	155936	78842.7	97139.3	111835	19917.2	80798.5	46710.2	97930.8	100158	77401.1	61917	49979.6	54269.2	57128.3	58861.4
99	2,4-Difluorophenylacetic acid	2,4-Difluorophenylacetic acid	127	81228-09-3	61.2	8.757	1.87843e+06	2.20338e+06	2.10301e+06	2.74056e+06	1.82748e+06	1.32244e+06	1.04723e+06	2.0086e+06	1.56266e+06	1.58583e+06	1.72756e+06	2.22482e+06	1.92118e+06	2.44179e+06	1.65421e+06	2.14891e+06	1.54659e+06	1.90486e+06	2.36879e+06	2.55149e+06	1.47519e+06	1.77478e+06	1.77653e+06	2.02422e+06	2.46602e+06	2.41865e+06	2.5398e+06	1.7109e+06	2.6536e+06	1.31741e+06	1.41387e+06	1.67757e+06	358901	691494	2.47417e+06	2.63167e+06	1.32954e+06	1.73163e+06	1.67595e+06	1.75064e+06	1.8918e+06	3.18532e+06	1.55641e+06
100	1-Butylurea, TMS derivative	1-Butylurea, TMS derivative	146	1000492-46-1	57.4	8.762	2.48339e+07	3.26619e+07	1.6698e+07	3.06551e+07	3.52513e+07	2.33703e+07	3.0427e+07	2.56964e+07	3.936e+07	3.06005e+07	3.56579e+07	3.40703e+07	3.2881e+07	2.49192e+07	3.45354e+07	4.17903e+07	3.15367e+07	4.31821e+07	2.92999e+07	3.15195e+07	3.04343e+07	3.15468e+07	2.72966e+07	3.28066e+07	4.28262e+07	3.21933e+07	3.49599e+07	2.43324e+07	5.71383e+07	3.10497e+07	2.22343e+07	2.7239e+07	5041.22	2.24757e+07	2.83342e+07	2.78525e+07	4.11484e+07	2.40745e+07	2.77686e+07	3.13476e+07	2.47936e+07	2.72027e+07	2.52551e+07
101	Tricarbomethoxyethylene	Tricarbomethoxyethylene	171	51175-48-5	57.4	8.765	2.13691e+07	2.62363e+07	1.62483e+07	2.4693e+07	2.72232e+07	1.98934e+07	2.47143e+07	2.2181e+07	2.97957e+07	2.49371e+07	2.78604e+07	1.89451e+07	2.60256e+07	2.12469e+07	2.77784e+07	2.08432e+07	2.48387e+07	3.16544e+07	2.29387e+07	2.49537e+07	2.43987e+07	2.51753e+07	2.25654e+07	2.5781e+07	3.11214e+07	2.50961e+07	2.64973e+07	2.01193e+07	3.8587e+07	2.38559e+07	1.86701e+07	2.18586e+07	84758.2	1.93503e+07	2.30073e+07	1.38952e+07	2.97419e+07	2.00231e+07	2.23439e+07	2.44273e+07	2.0691e+07	2.15308e+07	2.07048e+07
102	2(5H)-Furanone, 5-(acetyloxy)-	2(5H)-Furanone, 5-(acetyloxy)-	83	14032-72-5	66.1	8.771	495586	656836	566404	679397	434027	456601	456717	352708	515236	405929	574322	596329	587864	391543	695252	571482	435459	438941	574535	471749	553060	460839	475822	352693	432604	438639	610274	424705	468682	548263	465600	348022	112632	181868	358612	244083	306931	320464	354768	337724	303864	388519	396879
103	1H-Pyrazolo[3,4-d]pyrimidin-4-amine	1H-Pyrazolo[3,4-d]pyrimidin-4-amine	135	2380-63-4	69.5	8.798	376519	1.34426e+06	792951	1.1895e+06	1.12109e+06	485234	393217	1.18964e+06	550594	577060	1.29641e+06	859853	1.21768e+06	1.11589e+06	949692	1.05654e+06	1.17831e+06	676287	322110	880367	1.10006e+06	932251	460745	1.06703e+06	578586	1.24542e+06	1.25224e+06	629254	1.48649e+06	1.10282e+06	885881	1.00135e+06	185115	509189	506655	695052	583519	244875	426184	845389	545723	985290	329775
104	Dioxybenzone, bis(tert-butyldimethylsilyl)-	Dioxybenzone, bis(tert-butyldimethylsilyl)-	415	1000453-70-1	55	8.81	5011.74	4413.44	16461	2368	2042.71	24676	6208.99	3918.08	2677.3	7955.45	61435.8	677.633	16982.6	3163.39	9039.23	15141.9	2368.92	18066.6	16992.7	36286.7	20856.2	3056.05	1260.54	2329.46	13222.4	691.504	14368.3	7132.4	5244.66	11882.6	2216.67	9016.83	298.085	848.298	1825.69	1118.92	2952.01	1389.89	1608.93	2497.29	2997.32	2743.95	1350.67
105	Cyclotetrasiloxane, octamethyl-	Cyclotetrasiloxane, octamethyl-	281	556-67-2	71.6	8.83	769063	3.50016e+06	1.55336e+06	1.79306e+06	2.05078e+06	1.28143e+06	1.39182e+06	1.70366e+06	1.88525e+06	1.3623e+06	1.75425e+06	2.12209e+06	3.71791e+06	1.62059e+06	2.21744e+06	2.81101e+06	1.43962e+06	2.51633e+06	1.30981e+06	1.11681e+06	1.88637e+06	2.23693e+06	1.85883e+06	2.24773e+06	1.37526e+06	2.79353e+06	3.03444e+06	1.09908e+06	1.59837e+06	1.74076e+06	1.14211e+06	2.50553e+06	12983.9	2.61202e+06	1.03552e+06	2.05532e+06	4.91061e+06	958806	1.37871e+06	1.62623e+06	3.26458e+06	2.159e+06	1.02641e+06
106	Benzoic Acid, TMS derivative	Benzoic Acid, TMS derivative	179	2078-12-08	88.7	8.844	1.06772e+06	1.22053e+06	1.11654e+06	1.12501e+06	1.28209e+06	1.06627e+06	1.14591e+06	1.02568e+06	1.16911e+06	897600	1.60242e+06	1.20959e+06	1.35954e+06	1.22789e+06	1.00611e+06	1.24528e+06	1.04812e+06	1.13242e+06	1.13315e+06	1.23152e+06	1.20674e+06	1.15508e+06	948348	1.7976e+06	1.08905e+06	1.17444e+06	1.129e+06	1.0378e+06	1.24606e+06	1.15288e+06	1.05407e+06	1.18978e+06	355426	1.44349e+06	1.52479e+06	1.75212e+06	1.91875e+06	1.52501e+06	1.31596e+06	1.28421e+06	1.38011e+06	1.30803e+06	1.39722e+06
107	Butane, 1,1-dibutoxy-	Butane, 1,1-dibutoxy-	57	5921-80-2	92.6	8.855	3.6382e+06	6.00078e+06	4.54972e+06	5.58499e+06	5.23871e+06	3.98252e+06	3.64718e+06	3.8819e+06	5.24542e+06	4.09388e+06	5.58369e+06	5.69177e+06	5.2501e+06	5.2883e+06	4.74675e+06	5.68553e+06	5.15164e+06	6.72071e+06	5.05557e+06	4.43201e+06	4.9948e+06	4.72168e+06	4.26663e+06	5.87051e+06	4.895e+06	5.86759e+06	6.33503e+06	4.22114e+06	4.67023e+06	4.59893e+06	4.26366e+06	5.19559e+06	9.03712e+06	4.43703e+06	4.35931e+06	5.40588e+06	4.42972e+06	3.8776e+06	4.01894e+06	4.3179e+06	5.99244e+06	6.3556e+06	3.65702e+06
108	2-Butenoic acid, 3-methyl-2-[(trimethylsilyl)oxy]-, trimethylsilyl ester	2-Butenoic acid, 3-methyl-2-[(trimethylsilyl)oxy]-, trimethylsilyl ester	147	55044-79-6	69.6	8.86	5.4799e+07	6.40139e+07	1.30734e+07	6.046e+07	6.69022e+07	5.25715e+07	6.21296e+07	5.63592e+07	7.00961e+07	6.23416e+07	6.74113e+07	6.46778e+07	6.45232e+07	5.65305e+07	6.63836e+07	7.4037e+07	6.42601e+07	7.25458e+07	5.6841e+07	6.22146e+07	6.22695e+07	6.42512e+07	5.92573e+07	6.52594e+07	7.445e+07	6.52121e+07	6.70458e+07	5.40794e+07	8.72484e+07	6.19271e+07	1.31679e+07	5.79554e+07	33184.9	1.24845e+07	5.96376e+07	5.86121e+07	7.07793e+07	5.46354e+07	5.70976e+07	6.36682e+07	5.39111e+07	1.27906e+07	5.34082e+07
109	N-((2,4-Difluorobenzyl)sulfonyl)acetamide	N-((2,4-Difluorobenzyl)sulfonyl)acetamide	127	1000504-44-6	59.2	8.87	1.19674e+06	1.37205e+06	1.37132e+06	1.61325e+06	1.40196e+06	966413	980332	1.30419e+06	1.43517e+06	1.118e+06	1.29444e+06	1.49006e+06	898154	1.38242e+06	1.02557e+06	1.3914e+06	1.14696e+06	1.31602e+06	1.56824e+06	1.44621e+06	1.169e+06	1.242e+06	1.03862e+06	1.14796e+06	1.32415e+06	1.35218e+06	1.52204e+06	1.13472e+06	1.38616e+06	1.10119e+06	1.11773e+06	1.16123e+06	403224	198730	1.39274e+06	1.42007e+06	583616	1.22741e+06	1.26821e+06	1.11554e+06	602678	1.55604e+06	1.02996e+06
110	L-Tryptophan, N-trifluoroacetyl-N-methyl-, methyl ester	L-Tryptophan, N-trifluoroacetyl-N-methyl-, methyl ester	130	1000452-89-9	57.9	8.901	1.28638e+07	1.70632e+07	8.82148e+06	1.5998e+07	1.82565e+07	775515	1.58888e+07	1.35601e+07	2.03372e+07	1.5863e+07	1.83068e+07	1.77126e+07	1.69468e+07	763158	1.78764e+07	2.1364e+07	1.63094e+07	2.24416e+07	1.51256e+07	1.65195e+07	1.57986e+07	1.64571e+07	1.42739e+07	1.70869e+07	2.19932e+07	1.68216e+07	1.82233e+07	1.27362e+07	2.94128e+07	1.61278e+07	1.17612e+07	1.43167e+07	6809.41	1.23284e+07	1.52935e+07	994380	2.19739e+07	1.30037e+07	1.49153e+07	1.67982e+07	1.34404e+07	783313	929334
111	Silane, (3-chloropropyl)triethoxy-	Silane, (3-chloropropyl)triethoxy-	163	5089-70-3	71.2	8.932	344761	347960	316315	284710	389365	398556	362898	372952	431021	333105	401723	484141	245207	447742	381748	429686	437337	311822	569663	292403	381201	377003	355323	233444	367598	305892	508009	373237	169801	388684	384326	404225	1940.83	56235.1	344169	261756	129364	349792	349302	329695	179743	373326	306807
112	3,5-Dimethylhexanoic acid, TMS	3,5-Dimethylhexanoic acid, TMS	172	1000500-48-1	63.8	8.938	263799	376637	285702	398984	255973	393989	285786	299180	5.31425e+06	242851	372433	402897	305248	396709	5.17592e+06	366844	4.58639e+06	325712	211901	292297	275820	4.74883e+06	4.3422e+06	417962	515477	442696	271802	274051	542128	279429	216539	280881	110947	175435	330184	497771	315457	233705	255937	4.59676e+06	346652	505635	421999
113	Isoflurophate	Isoflurophate	127	55-91-4	68.6	8.945	576753	693633	699730	801188	703539	472047	437615	622290	702624	562188	708948	764417	487228	730919	546880	685111	596861	687148	773744	712212	534282	622117	533976	638936	699166	731169	811816	550819	698576	530843	557146	605424	402744	141590	711580	736469	326742	607813	670028	582532	366173	887831	521200
114	Triisobutyl(2-phenylethoxy)silane	Triisobutyl(2-phenylethoxy)silane	151	160205-79-8	61.1	8.949	263726	309464	173949	350945	239865	297332	186071	241020	245280	248078	767603	273163	174304	279654	123710	324404	139593	614072	239169	741590	323134	127277	90796.6	284114	116436	280990	266640	156550	291412	214403	136808	132750	2123.47	90823.3	44328.5	86818.2	29532.8	238862	180195	71014.2	126153	130719	91093.2
115	Octanoic acid, TMS derivative	Octanoic acid, TMS derivative	201	55494-06-9	93.3	8.977	2.24371e+06	2.71451e+06	2.08517e+06	2.63397e+06	2.68688e+06	1.68547e+06	2.42481e+06	2.43524e+06	3.3606e+06	3.69891e+06	3.99341e+06	2.72139e+06	1.92277e+06	3.77271e+06	3.06927e+06	2.56336e+06	2.50223e+06	3.1162e+06	2.88612e+06	3.20597e+06	2.27277e+06	1.68887e+06	2.5994e+06	2.02926e+06	1.7657e+06	2.22851e+06	2.57939e+06	2.30825e+06	2.26887e+06	2.15059e+06	2.32169e+06	3.2679e+06	80979.3	1.60668e+06	2.25769e+06	1.73701e+06	1.7174e+06	1.9047e+06	1.3167e+06	1.95377e+06	1.39371e+06	2.18266e+06	2.1505e+06
116	Glycerol, 3TMS derivative	Glycerol, 3TMS derivative	218	6787-10-06	88.4	9.024	4.59644e+06	5.3141e+06	4.15166e+06	5.24963e+06	6.55711e+06	4.08464e+06	4.96826e+06	4.48407e+06	5.77599e+06	5.26468e+06	5.67561e+06	5.56793e+06	6.49898e+06	5.00078e+06	5.21626e+06	6.37229e+06	4.70227e+06	7.65596e+06	5.68693e+06	5.24399e+06	5.11738e+06	3.83718e+06	5.4129e+06	6.40008e+06	9.99406e+06	6.31559e+06	6.29799e+06	7.15309e+06	8.0315e+06	6.14168e+06	4.1808e+06	4.66143e+06	35005.9	3.81952e+06	2.88003e+06	6.43533e+06	6.00038e+06	4.33655e+06	4.77176e+06	3.6907e+06	5.68282e+06	4.011e+06	3.38215e+06
117	3-(Pyridine-3-yl)aniline, 2TMS	3-(Pyridine-3-yl)aniline, 2TMS	299	1000497-19-0	78.2	9.034	1.47687e+06	1.43703e+06	1.12323e+06	1.0496e+06	988547	1.58134e+07	767897	692826	815832	646707	997042	964259	1.1514e+06	3.46882e+06	1.84252e+06	1.23286e+06	1.42744e+06	2.13581e+06	1.29077e+06	1.38195e+06	1.2462e+06	1.80598e+06	5.19186e+06	5.09223e+06	5.80845e+06	2.59894e+06	2.46755e+06	1.63604e+06	5.92057e+06	2.46487e+06	1.09216e+06	1.09978e+06	112378	4.78776e+06	1.33975e+06	6.97419e+06	1.2723e+07	2.4558e+06	6.16824e+06	2.41694e+06	6.00547e+06	2.86158e+06	1.59965e+07
118	Phosphonofluoridic acid, (1-methylethyl)-, octyl ester	Phosphonofluoridic acid, (1-methylethyl)-, octyl ester	127	333416-34-5	62.9	9.068	4.50953e+06	4.70893e+06	4.91156e+06	5.43006e+06	4.38081e+06	3.47594e+06	2.84778e+06	5.3437e+06	4.07365e+06	3.65842e+06	3.72254e+06	4.67648e+06	3.47055e+06	4.9263e+06	3.27493e+06	4.62197e+06	3.21901e+06	4.15913e+06	4.95289e+06	5.42943e+06	3.36685e+06	3.65318e+06	3.73158e+06	3.0716e+06	4.69522e+06	3.97032e+06	4.6627e+06	3.70054e+06	5.49433e+06	3.37503e+06	3.34243e+06	3.20093e+06	403656	757604	4.70923e+06	4.68125e+06	2.23214e+06	3.43178e+06	3.28715e+06	2.73828e+06	2.84777e+06	4.28101e+06	3.55677e+06
119	Nonanoic acid, 4-biphenyl ester	Nonanoic acid, 4-biphenyl ester	170	1000360-67-5	70.3	9.105	77075.2	244721	232950	334383	391516	188607	188869	155645	140045	108684	148479	100700	259944	161641	127007	160628	122531	113847	33563.3	124140	269605	580182	103627	298693	123877	119840	134947	107176	427731	128279	98335	110540	617142	115387	224256	227237	127551	226485	321873	249586	144270	99752.2	212900
120	4H-Benzopyran-3-carbonitrile, 2-amino-5-methoxy-4-phenyl-	4H-Benzopyran-3-carbonitrile, 2-amino-5-methoxy-4-phenyl-	201	1000264-02-8	55.2	9.13	136433	160021	119763	2.63397e+06	158479	139622	125865	136548	226430	3.69891e+06	284975	233654	139109	3.77294e+06	3.06927e+06	2.56336e+06	185021	195476	2.88612e+06	3.19316e+06	122982	119745	2.59704e+06	133099	134694	122525	173144	2.30825e+06	127148	140448	116222	3.30292e+06	80946.8	1.60668e+06	2.25769e+06	111182	142921	140675	102228	137546	96223.3	143322	2.14769e+06
121	2-Methyl-3-(4-methylphenyl)-pyrimidin-4(3H)-one	2-Methyl-3-(4-methylphenyl)-pyrimidin-4(3H)-one	200	87356-58-9	51.6	9.18	75095	84399.7	80299.3	87914.3	19253.9	68438.9	22455.5	66842.3	18810	20027.8	21893.3	59398.3	66040.6	70354.2	18766.2	80143.3	52464.1	61707.2	85308.2	66499.9	23012.4	94938.6	29661.4	64667.1	46767.2	40599.7	105900	68214.2	49469.5	32940.5	55735.5	62447.4	6358.86	70286.4	60980.7	42221.3	35755.5	63171.6	31529.2	31501.8	34781.4	32057.1	65258.9
122	Carbonic acid, monoamide, N-(2-pentyl)-N-octyl-, ethyl ester	Carbonic acid, monoamide, N-(2-pentyl)-N-octyl-, ethyl ester	228	1000490-02-8	67.2	9.186	620882	9.15555e+06	379489	8.95426e+06	393054	683757	841329	739175	675396	526430	876798	292368	573167	773001	442420	473265	106436	656321	868102	738353	544045	373717	845022	248963	609442	412660	608380	538854	937775	193334	545825	457543	2077.22	8.72084e+06	9.36426e+06	8.54124e+06	1.08524e+06	715864	655609	301043	512058	548071	1.42871e+06
123	2-(2-Chloro-4-fluorophenoxy)propanehydrazide, 2TMS	2-(2-Chloro-4-fluorophenoxy)propanehydrazide, 2TMS	231	1010514-22-6	64.7	9.223	271588	846030	392271	377767	457420	1.07971e+06	224109	294840	200280	176183	737986	536720	709023	911413	647259	535714	240500	663833	541486	443172	563931	715550	1.70932e+06	1.92081e+06	1.80847e+06	908100	1.47863e+06	307929	2.49424e+06	710033	315693	342121	8465.29	524761	854743	3.15559e+06	9.21223e+06	1.31178e+06	4.55607e+06	1.79393e+06	3.91487e+06	4.08946e+06	4.51437e+06
124	Propanamide, N-(2-fluorophenyl)-2-methyl-	Propanamide, N-(2-fluorophenyl)-2-methyl-	111	1000308-08-0	58	9.251	46490.3	55788.8	47925.5	52471.9	63457.4	58363.5	61435.3	49744.2	82359.6	57402.7	65594.6	83933.3	50661.2	81175.3	53639	71307.2	78323	68372.4	80119.8	67118.9	68248.2	62182	71535.5	80315.9	88302.8	86346.5	97740.6	58099	54455.4	78749.5	67725.4	73946.9	3762.99	16548.8	52930.8	65311.2	52254.6	47591.7	56027.8	53189.2	40149.4	81577	58376.5
125	L-Isoleucine, 2TMS derivative	L-Isoleucine, 2TMS derivative	218	7483-92-3	97.2	9.276	921567	1.99703e+06	706093	1.17066e+06	1.69543e+06	963808	1.76767e+06	1.1348e+06	1.18128e+06	946370	2.00352e+06	1.60215e+06	2.14447e+06	1.19224e+06	1.01052e+06	1.78182e+06	1.11612e+06	1.76979e+06	563573	1.12597e+06	1.01173e+06	1.04705e+06	1.16048e+06	1.76165e+06	1.27746e+06	1.71136e+06	1.4319e+06	826871	3.75787e+06	1.41503e+06	665714	1.72013e+06	4874.37	699150	1.38006e+06	2.17682e+06	3.48868e+06	1.51355e+06	1.31737e+06	2.07041e+06	1.4351e+06	1.7396e+06	850373
126	L-Proline, 2TMS derivative	L-Proline, 2TMS derivative	142	7364-47-8	89	9.36	1.95971e+06	3.03321e+06	979150	3.14712e+06	3.6298e+06	3.06407e+06	4.97471e+06	2.48714e+06	5.11547e+06	2.60809e+06	4.98288e+06	3.17084e+06	4.30121e+06	2.02351e+06	2.40749e+06	4.3573e+06	3.41984e+06	5.43743e+06	514330	2.22882e+06	1.82245e+06	1.73316e+06	2.60103e+06	7.03916e+06	5.2599e+06	4.61801e+06	3.29003e+06	1.49244e+06	6.54958e+06	3.50328e+06	1.68835e+06	2.9562e+06	29563.2	983318	3.10822e+06	3.50238e+06	5.78421e+06	2.80291e+06	2.84616e+06	4.70236e+06	2.04696e+06	4.16259e+06	2.32708e+06
127	Cyclohexasiloxane, dodecamethyl-	Cyclohexasiloxane, dodecamethyl-	341	540-97-6	91.2	9.402	512041	445267	552570	546950	553910	1.11761e+06	514860	520857	728950	685129	1.29913e+06	592268	961086	552052	480346	1.35328e+06	578376	730764	1.30344e+06	1.11732e+06	1.56764e+06	172478	471188	408893	856776	593743	1.1208e+06	702285	434828	977835	452170	747967	161876	168466	119435	188719	384512	212939	189561	188198	185366	232692	172370
128	2-Thiobarbituric acid, tris(tert-butyldimethylsilyl) deriv.	2-Thiobarbituric acid, tris(tert-butyldimethylsilyl) deriv.	429	1000364-74-6	65.6	9.404	248363	210894	268211	262723	280272	526919	255692	243681	340962	321680	622182	287264	454134	262581	234877	646499	269582	362868	623583	544070	755573	81993.9	231931	207503	391155	281854	546386	328737	208042	488940	210715	353185	71746.7	85282.8	58947.5	91096.5	175834	103299	91141.6	87578.3	86738.4	108673	75761.1
129	2-Acetylmethylamino-4,5,6,7-tetrahydrobenzothiazol-7-one	2-Acetylmethylamino-4,5,6,7-tetrahydrobenzothiazol-7-one	224	1000285-58-1	63.7	9.434	13791	16477.2	13739.9	14246.9	26120.8	68784.3	15323.4	11623.7	22060.1	14665.4	24799.5	10879.4	16514.9	38790.1	18474.7	12242.7	19370.9	23781	7162.97	12259.6	14057.6	13775.5	72171.7	163170	427493	149408	183238	57382.1	177465	126233	13738.3	8113.35	748.863	10845.7	19377	406519	147837	82734.9	113367	128338	191137	120368	42777
130	1-(2-(3-Cyclohexenyl)ethyl)silatrane	1-(2-(3-Cyclohexenyl)ethyl)silatrane	174	1000427-34-2	74.8	9.446	406451	316315	238640	292534	247830	978531	644486	464676	579396	324427	390492	297533	416955	348741	362323	467958	227399	346969	290385	389900	292662	247985	562754	638191	979331	400115	398537	375182	623935	491245	294957	270765	395341	278890	430780	851258	1.11017e+06	695743	440839	631502	443715	377979	620648
131	Glycine, 3TMS derivative	Glycine, 3TMS derivative	147	5630-82-0	56.7	9.45	1.37178e+07	1.39808e+07	1.30703e+07	1.41333e+07	1.52641e+07	1.33476e+07	1.41852e+07	1.34841e+07	1.45305e+07	1.43311e+07	1.46322e+07	1.46377e+07	1.53597e+07	1.44656e+07	1.41605e+07	1.55449e+07	1.39007e+07	1.6208e+07	1.47294e+07	1.46061e+07	1.39566e+07	1.26636e+07	1.47529e+07	1.5457e+07	1.75573e+07	1.52046e+07	1.50449e+07	1.58304e+07	1.67345e+07	1.51188e+07	1.31679e+07	1.33666e+07	166499	1.25796e+07	1.00297e+07	1.56373e+07	1.52603e+07	1.32901e+07	1.39931e+07	1.24731e+07	1.48251e+07	1.28115e+07	1.20932e+07
132	Disilane, hexamethyl-	Disilane, hexamethyl-	73	1450-14-2	52.2	9.506	1.37638e+07	3.01857e+06	1.24595e+07	1.47469e+07	1.59292e+07	1.55769e+07	2.63117e+06	1.43158e+07	1.5362e+07	1.50794e+07	2.90708e+06	1.559e+07	3.33784e+06	1.29097e+07	1.47264e+07	1.6374e+07	1.42376e+07	1.71858e+07	1.4323e+07	1.55005e+07	1.48479e+07	1.31618e+07	1.52273e+07	2.75133e+06	1.76343e+07	2.62908e+06	1.61644e+07	1.65236e+07	5.7967e+06	1.61499e+07	1.38196e+07	2.60889e+06	84449	1.40471e+07	1.24841e+07	3.48016e+06	6.01552e+06	2.48186e+06	4.14491e+06	3.51794e+06	2.53049e+06	3.06699e+06	4.0133e+06
133	Butanedioic acid, 2TMS derivative	Butanedioic acid, 2TMS derivative	73	40309-57-7	75.2	9.508	1.37638e+07	3.01857e+06	1.24595e+07	1.47469e+07	1.59292e+07	1.55769e+07	2.63117e+06	1.43158e+07	1.5362e+07	1.50794e+07	2.95786e+06	1.559e+07	3.33784e+06	1.29097e+07	1.47264e+07	1.6374e+07	1.42376e+07	1.71858e+07	1.4323e+07	1.44996e+07	1.48479e+07	1.31618e+07	1.52273e+07	2.75133e+06	1.76343e+07	2.62908e+06	1.61644e+07	1.65236e+07	5.7967e+06	1.61499e+07	1.38196e+07	2.60889e+06	84449	1.40471e+07	1.24841e+07	3.48016e+06	6.01552e+06	2.48186e+06	4.14491e+06	3.51794e+06	2.53049e+06	3.06699e+06	4.0133e+06
134	Iron, (.eta.-5-indenyl)-.eta.-5-(pentamethylcyclopentadienyl)-	Iron, (.eta.-5-indenyl)-.eta.-5-(pentamethylcyclopentadienyl)-	306	1000161-63-0	59.2	9.522	31873.2	53657.8	35777.5	28115.9	100551	77347	38026.6	28342.2	36582.1	27911	52271.6	27238.7	41682.2	51538.4	36629.3	34604.9	28338.5	72830	73261.5	44348.4	37006.4	36098.6	90379.1	51623.8	70770.4	42663.7	79824.5	47641.6	85548.6	37077.8	27293.7	34129.9	245.787	27377.3	25992.9	65208.8	203991	43071.9	92114	25429.9	69669.3	60538.8	345357
135	9,10-Anthracenedione, 1,8-dihydroxy-3-methyl-	9,10-Anthracenedione, 1,8-dihydroxy-3-methyl-	254	481-74-3	71.7	9.584	13929.6	24191.6	20648.4	11297.2	23605.5	36314.5	14374.6	16334.8	18207.7	11924.5	78633.1	35728.6	38881.9	35362.7	25132.2	24544	17243.7	19427.6	29027	14325.8	24238.2	31301	25950.5	33079.2	29903.3	19715.1	41317.4	9776.41	37625	16166.5	12252	17079.1	2421.56	14292.4	21720.2	27582	104038	27548.1	37351.6	27471.4	38136.6	57581.1	43692
136	1,1,3,3,5,5,7,7-Octamethyl-7-(2-methylpropoxy)tetrasiloxan-1-ol	1,1,3,3,5,5,7,7-Octamethyl-7-(2-methylpropoxy)tetrasiloxan-1-ol	281	1000364-61-2	76.4	9.602	256457	197180	135941	135150	196566	305235	145069	324761	228392	230308	270396	171154	249696	202776	123230	262963	185466	231777	304549	425450	215100	116812	174489	142384	76934.1	148757	262738	122161	120862	162409	159082	250961	2069.17	2.61631e+06	56548	132765	4.91164e+06	58796.5	69241.4	97261.3	3.26586e+06	162421	102726
137	Succinic acid, naphth-2-ylmethyl 3-fluorophenyl ester	Succinic acid, naphth-2-ylmethyl 3-fluorophenyl ester	141	1000390-34-2	61.6	9.629	242051	287475	283642	339206	269644	387234	192526	279834	257808	234385	246930	318131	185595	322213	229194	282430	247391	277947	325213	306422	245310	246112	256394	271121	322695	288724	310947	241558	305335	246875	213448	216971	264906	33634.9	303399	340940	116273	256217	243349	223407	117090	318860	229281
138	Glyceric acid, 3TMS derivative	Glyceric acid, 3TMS derivative	189	38191-87-6	66.9	9.653	4.92947e+07	75678.3	60995.5	82242.4	79701.8	4.66557e+07	5.70859e+07	2.16293e+07	87075.6	68848.9	74820.4	93320.1	75345.9	109951	85240.5	229024	62902.5	72956.1	5.27815e+07	5.73186e+07	71761.2	74259.5	127836	134892	222523	133238	138825	88327.5	188323	126361	69345.2	71680.6	5626.27	94309.5	91155.7	162772	6.2759e+07	124370	127936	117394	116566	128942	4.75029e+07
139	Decanoic acid, methyl ester	Decanoic acid, methyl ester	87	110-42-9	94.6	9.675	2.16396e+06	2.7543e+06	2.44437e+06	3.06674e+06	2.76264e+06	2.69092e+06	1.91988e+06	2.16113e+06	3.38017e+06	2.38332e+06	2.94687e+06	3.30021e+06	3.35936e+06	3.10076e+06	2.57851e+06	2.85705e+06	3.02945e+06	3.12601e+06	3.10573e+06	2.30127e+06	2.87835e+06	2.73938e+06	2.39279e+06	3.09604e+06	2.49069e+06	3.10313e+06	3.36882e+06	2.39791e+06	2.45561e+06	2.827e+06	2.6227e+06	3.11568e+06	371.148	1.35847e+06	1.87115e+06	2.34605e+06	1.84154e+06	1.90892e+06	2.0621e+06	2.18832e+06	1.58462e+06	2.8128e+06	2.00737e+06
140	Diacetin, 2-trimethylsilyl ether	Diacetin, 2-trimethylsilyl ether	175	1000465-83-5	56.2	9.698	107993	108221	92950.8	539037	111300	193846	198872	106348	132508	222718	306433	137105	76582.1	152521	102160	262291	83483.3	195185	207531	270617	255696	63610.8	92895.8	64526.3	211221	154805	201603	118527	272889	218300	76205.5	194054	507.09	39256.2	55868.9	52459.5	120960	107146	91732.4	90608.8	34098.8	58274.4	50903.2
141	2,2-Bis(4'-methoxyphenyl)-2-ethoxyethane	2,2-Bis(4'-methoxyphenyl)-2-ethoxyethane	271	1000283-53-7	52.1	9.711	7435.04	10649.3	5750.82	14131.6	13050	53763	7675.16	7108.25	8076.56	7582.77	7493.45	8640	8846.93	22808.7	13236.4	10256.9	13037	20021.2	5036	10321.4	14367.9	16176.6	50606.7	79683.9	155730	64599	72212.4	33462.8	108795	66061.7	10030.8	13790	127.059	4237.35	9788.21	111983	47813.3	29792.2	47255.1	48999.9	51391	39159.3	55135.5
142	Hexasiloxane, tetradecamethyl-	Hexasiloxane, tetradecamethyl-	443	107-52-8	95.4	9.76	122615	127017	154042	111578	144651	269337	280402	127763	164621	233042	171440	137637	158120	173605	197236	325013	171981	149335	395062	140943	402970	34053	189594	98135.8	194569	133981	210289	174555	121213	179587	116408	327219	5755.82	32306.5	42941.6	34403.9	91358.8	56400	45888.6	69906.4	50574.7	54495.9	28002.5
143	Uracil, 2TMS derivative	Uracil, 2TMS derivative	241	10457-14-4	68.6	9.776	40964.5	81946	68351.3	45943.7	62338.8	69690.2	57588.4	86432.7	54780.9	37385.9	81574.1	39180	70630.2	70673.8	58762.5	92698.1	106010	54470.8	32097.8	37911.1	47630.2	55804.8	62454	51805.9	140946	78678.5	77215.4	70898	117678	63726.7	25924.8	43748.8	3445.56	24946.2	44787.8	131060	98714.1	51027.5	41874.9	39012	67832.7	41109.7	57446.5
144	2,5-Bis((trimethylsilyl)oxy)pyrazine	2,5-Bis((trimethylsilyl)oxy)pyrazine	241	362516-09-4	61	9.78	40945	81946	68351.3	45959	62338.8	69690.2	57588.4	86394.4	54789.8	37385.9	81574.1	39180	70551.4	67571.1	55294.8	92448.4	105771	54470.8	32097.8	37911.1	49876.1	55804.8	62503.5	51805.9	140946	78672.4	77215.4	70898	117676	63726.7	25924.8	43748.8	3458.73	24923	47077.3	131238	98650	52220.9	41874.9	39012	67832.7	41109.7	57446.5
145	Sebacic acid, di(2-methylpent-3-yl) ester	Sebacic acid, di(2-methylpent-3-yl) ester	185	1000355-46-4	51.5	9.835	19407.1	30840.4	28155.1	32618.5	62777.6	71485.4	49165.4	36225.7	50010.9	50963.9	80881.3	54088.7	56387.6	52835.7	30088.1	43964.5	72383.6	67473.7	42375.2	64873.2	54742.1	55002.3	75259.9	91356.4	96020.3	85699.2	55238.7	77119	125201	87461.1	64664.4	73690.6	85319.9	38315	51563.9	41869.3	78306	36405.4	47008	38402.6	50867.9	72410.6	33941.6
146	Octanoic acid, TBDMS derivative	Octanoic acid, TBDMS derivative	201	104255-72-3	52	9.862	137380	149712	117452	2.6099e+06	158479	140057	124043	136784	208566	3.69783e+06	281068	234983	135272	3.79982e+06	149335	2.55721e+06	172305	176423	2.87879e+06	3.18283e+06	122982	119545	2.59388e+06	105669	134468	121289	175401	2.30423e+06	133182	142173	115853	3.30413e+06	7859.24	1.55556e+06	2.2585e+06	89354.8	142644	123723	102312	139694	96086.7	133300	117053
147	7H-Furo[3,2-g]chromen-7-one, 2-(1-methoxyethyl)-3,5,9-trimethyl-	7H-Furo[3,2-g]chromen-7-one, 2-(1-methoxyethyl)-3,5,9-trimethyl-	271	309739-92-2	53.1	9.872	9150.07	6632.28	4381.99	7821.56	13464.4	66151.9	6810.9	4878.49	11226	4695.16	8353.36	6896.9	7006.55	19828.8	11214.5	7919.41	9446.79	16400.9	7748.18	9200.06	11072.9	14869.9	44125.3	66382	140379	51364.8	56166.7	30099	91357.5	52146.6	12899.7	9881.24	504.943	3907.26	9599.37	101397	47286.2	27326.7	42745.3	41936.3	49900	33374	43123.9
148	3,3-Dibutoxy-1,1,1,5,5,5-hexamethyltrisiloxane	3,3-Dibutoxy-1,1,1,5,5,5-hexamethyltrisiloxane	337	17866-34-1	90.1	9.95	504910	1.15804e+06	671209	887857	819922	512442	687220	549414	960680	599408	446444	898005	432861	781833	858707	948800	707778	891133	656564	414258	711386	635238	608461	501714	598608	716095	550932	471606	785059	621582	532873	822882	58.5539	45981.7	496622	366126	215837	359335	126698	353934	173079	267313	278825
149	Serine, 3TMS derivative	Serine, 3TMS derivative	218	64625-17-8	87	9.985	386309	509150	290620	589905	432006	1.06224e+06	709456	338330	652922	329950	479708	441579	481170	714467	354193	648051	341059	472174	473521	337613	416750	291594	640400	1.6902e+06	816407	915307	583639	359228	851419	758398	308256	383548	3059.67	363856	504036	1.04523e+06	1.46326e+06	693770	423250	918609	716491	754128	753823
150	Nonanoic acid, TMS derivative	Nonanoic acid, TMS derivative	215	82326-11-2	89.5	10.044	1.58987e+06	1.79737e+06	1.69729e+06	1.50111e+06	2.27014e+06	1.67895e+06	1.75713e+06	1.46688e+06	1.80149e+06	1.51121e+06	2.5729e+06	1.6392e+06	2.12042e+06	1.76234e+06	1.29402e+06	1.92913e+06	1.8901e+06	1.88068e+06	2.02653e+06	2.58446e+06	2.35199e+06	1.98137e+06	1.30898e+06	2.15713e+06	1.86389e+06	1.84873e+06	2.2259e+06	1.8186e+06	1.58687e+06	1.82005e+06	1.83293e+06	2.16179e+06	205722	1.09254e+06	1.36596e+06	1.52819e+06	2.47131e+06	1.51852e+06	1.38759e+06	1.30971e+06	1.35646e+06	1.78333e+06	1.16352e+06
151	4-Cumylphenol, TMS derivative	4-Cumylphenol, TMS derivative	269	261502-93-6	83.7	10.056	19340	33333.1	11527.2	15560.2	32814.7	1.43152e+06	19182.4	17734.5	27323.5	19102.7	22786.6	20358.7	19229.6	228839	99413.9	25389.4	26981.7	69359.2	19978.9	25104.7	18799.9	36154.5	302944	431343	1.02601e+06	310993	384983	140470	441557	271085	25347.7	23245.6	1076.07	9228.87	24774.8	1.02265e+06	313860	132527	234911	221796	324427	184411	566536
152	Alternariol monomethyl ether, 2TMS derivative	Alternariol monomethyl ether, 2TMS derivative	401	959286-82-9	54.6	10.089	101108	101252	132803	63902.2	92972	234830	53811.7	64983	114326	156879	639049	114952	108645	84097.4	51038.3	268416	67926	321978	275082	411997	318009	14472.4	42072.3	53073.8	185037	139696	244478	150165	68711.8	289096	45056.2	134675	1905.61	21433.8	8434.24	21398.1	66109	44257.6	25343.7	26051.4	34524.4	28716.6	23786.4
153	2,3-Dihydrooxazole-3,4-dicarboxylic acid, 2.beta.-t-butyl-5-methyl-, dimethyl ester	2,3-Dihydrooxazole-3,4-dicarboxylic acid, 2.beta.-t-butyl-5-methyl-, dimethyl ester	156	122697-74-9	54.1	10.106	60219.9	86166.2	50296.7	89421.4	72912.8	42368.2	107643	74413.3	99132.4	90988.4	142578	89504.4	76588.6	94555.2	63602.7	103155	83442.4	132509	49886.6	90243.6	140158	94662.1	77264.1	175662	172531	182802	137584	83790.3	330537	182145	92510.2	110379	44936.8	45548.6	75301.5	99541.2	109249	73201.1	68260	85807.3	72992.5	92816.7	77030.5
154	phenol, 4-[2-(4-methoxyphenyl)ethenyl]-2-nitro-	phenol, 4-[2-(4-methoxyphenyl)ethenyl]-2-nitro-	271	1000396-99-6	57.5	10.162	54274.5	72082.6	58576.5	82806.7	64219.2	78183.1	134461	57174.8	78217.8	48400.1	60525	66752.5	45978.6	68400	69880.7	68963.4	74461	75043.1	62225.3	66129.4	71443.5	53455.1	69981.6	86704.2	109630	86911	82949.1	68489.7	108791	70090.4	62549.3	64709.4	152.93	38536.3	51563.7	103131	70764.9	51055.7	53654.4	60583	71953.8	62617	68600.3
155	N1,N1,N4-Tris(tert-butyldimethylsilyl)succinamide	N1,N1,N4-Tris(tert-butyldimethylsilyl)succinamide	401	1000417-49-3	56.2	10.189	29295.9	30698.9	36669.9	16385.7	37075.9	62562.9	18171.6	17426.2	31193.8	38175.5	176586	28068.1	27725.7	24134.9	12381	79529.9	19932.6	81386.1	61596.1	108181	93936.8	1148.31	6273.68	20407.9	43601.8	37197.7	61338.8	36719.6	31258.1	77306.3	12327.6	34488	1428.04	11476.2	7558.04	17509.2	18331.7	47868.6	6555.7	6102.65	7249.57	7373.17	15243.6
156	ENT-337	ENT-337	143	6280-99-5	55.4	10.201	203783	158480	163446	185298	142095	232279	207318	270849	199744	158669	188687	206204	193643	287360	127383	213127	142131	158611	284751	212216	201648	191731	123022	155824	271334	240622	221510	215329	270581	182238	142639	175051	4074.78	105963	218913	192114	146589	186682	142678	173016	148340	199661	173084
157	1-Piperidinepropanoic acid, ethyl ester	1-Piperidinepropanoic acid, ethyl ester	184	19653-33-9	63.5	10.232	51194.4	74602	58977.4	63813.3	74082.7	66372.9	320871	124173	140995	88972.6	131957	92120.5	112892	137629	77434.6	114173	120237	118865	265936	184613	150337	116590	275405	87874	167853	207090	203762	132243	287211	187113	138420	127766	571357	59565	70006.3	110665	93611.5	81048	79626.7	66233.1	65153.4	76919.2	80298.4
158	3-Methylpiperazine-2,5-dione, (R)-, 2TMS derivative	3-Methylpiperazine-2,5-dione, (R)-, 2TMS derivative	257	1000333-70-0	64.6	10.251	13470.5	22396.9	11386.3	18292.6	30009.3	162646	23799.1	13294.9	28213.1	15684.3	21418.1	19308.2	19583.6	71894.8	31766.7	21931.7	25559.6	37731.5	25556.6	20920.2	25265.4	35529.9	180727	242016	645425	238567	251979	95188	376451	212467	25400.5	20263.5	302.942	15107	20323.2	567451	242967	89907.3	165206	116444	194174	125274	165856
159	L-Threonine, 3TMS derivative	L-Threonine, 3TMS derivative	218	7537-02-02	88.3	10.258	701556	860732	495912	1.29063e+06	1.11636e+06	1.57151e+06	1.36153e+06	694636	1.4303e+06	1.09877e+06	1.01462e+06	772211	890844	1.17168e+06	638257	1.08401e+06	624428	944839	472892	676383	769254	524957	879178	1.9824e+06	1.45884e+06	1.44298e+06	985115	719847	1.718e+06	1.35916e+06	619372	839522	1148.62	636080	957503	1.60974e+06	2.07656e+06	1.24992e+06	686002	1.52067e+06	933322	1.21463e+06	736597
160	5,7-Dimethylpyrimido-[3,4-a]-indole	5,7-Dimethylpyrimido-[3,4-a]-indole	196	38349-21-2	54	10.285	7464.32	16626.9	5706.64	8118.34	22268.7	80617.6	8233.58	8053.13	18544.9	12044.7	22048.7	9742.95	13940	51495.4	20801.6	19099.3	13879	23490.3	3289.64	8135.81	13145	25887	143207	275361	746857	275370	334833	90582.1	266289	240249	7442.95	7521.53	9551.01	11827.8	16347.4	739314	232500	122392	168797	193048	283336	192064	66541.7
161	Ethyl .alpha.-D-glucopyranoside, 4TMS derivative	Ethyl .alpha.-D-glucopyranoside, 4TMS derivative	204	1000365-90-0	84.6	10.423	766811	1.1761e+06	803688	1.08058e+06	1.25974e+06	1.58581e+06	796052	1.20015e+06	1.14357e+06	748254	1.75314e+06	1.34755e+06	956432	1.34989e+06	1.24392e+06	1.14041e+06	597092	1.26402e+06	886763	994765	857038	784814	1.28186e+06	1.30126e+06	1.58469e+06	1.16275e+06	1.55297e+06	534805	2.09444e+06	985450	765839	899531	288.536	452313	1.15053e+06	1.97281e+06	1.33046e+06	1.29714e+06	1.58776e+06	1.25105e+06	931106	1.81212e+06	677577
162	Cycloheptane, methyl-	Cycloheptane, methyl-	291	4126-78-7	64.1	10.428	33096.3	43067.3	33124.2	47365.3	47721.3	69512.9	36685.3	42563.7	45118.9	29338.8	67914.4	54225.8	38053.2	56185.7	50413.1	45428.2	25694.3	50210.7	36233	42306.7	30556.9	31040.1	49422	50069.4	70238.9	47299.2	59981.9	22377.8	87458.8	41064.3	34794	36253.3	34.2966	18547.3	44417.2	78322.4	52706.3	54665.4	66057.6	51424.7	32876.1	69504.2	27076
163	(S)-5-Methylhydantoin, 2TMS	(S)-5-Methylhydantoin, 2TMS	243	1010479-22-0	84.6	10.491	68689.8	185068	83709.2	114163	158484	1.47029e+06	92229.1	107926	131004	80112.5	211862	192938	289507	388057	266032	195007	123702	219006	152427	130111	172356	226500	666957	805126	1.41468e+06	608527	818759	268961	1.11095e+06	521251	137138	137655	910.819	256530	225005	1.29876e+06	1.4629e+06	366822	783736	601491	896520	904915	941210
164	Undecane, 5-methyl-	Undecane, 5-methyl-	57	1632-70-8	78.3	10.515	233238	296554	213731	289725	270772	284900	251650	271729	364860	255960	387797	308819	322648	282798	253851	306560	326179	387679	356617	275843	326851	257981	263738	333871	268117	267748	342496	267573	249699	348487	264050	272470	9.03875e+06	282037	215216	270987	450568	237060	223010	239053	265940	285563	235357
165	4'-Diethylaminoacetanilide	4'-Diethylaminoacetanilide	163	5326-57-8	63	10.598	322048	292244	287362	359247	506279	34450	361335	286083	648050	1.34654e+06	768442	220299	110186	380767	383447	336627	262818	444846	490271	1.13143e+06	220849	104037	168124	129644	94213.1	140378	169314	408993	343164	160959	336048	451284	1230.53	40923.6	486073	80191.7	693262	285110	69513.6	245276	530089	231876	74399.4
166	4-Quinolinamine, 2-trifluoromethyl-N-(2-hydroxyethyl)-N-methyl-	4-Quinolinamine, 2-trifluoromethyl-N-(2-hydroxyethyl)-N-methyl-	239	1000266-77-6	52.8	10.648	355401	263264	283442	320179	266602	403893	278173	315935	344822	309877	284862	315452	313951	342348	285844	316622	321241	396968	477035	385373	406604	383214	415617	397829	512984	384695	466655	378982	635080	423330	365524	366047	83267.6	343247	356575	733845	746722	425951	543683	372049	581072	404060	432572
167	Benzene, 1,1'-(1,2-ethynediyl)bis[4-methoxy-	Benzene, 1,1'-(1,2-ethynediyl)bis[4-methoxy-	183	2132-62-9	54	10.651	26113.4	40611.3	32398.1	40553.3	39917.1	123295	26461.7	20429.2	45133.8	27064.8	7118.2	39360.4	29449.8	20916.2	14150.1	43078.7	6917.22	42329.8	31967.4	40929.6	40738.9	31310.8	75592.4	131288	297351	109659	134412	43592.6	117623	105258	27347.6	37054.6	5501.1	14506.6	10983.1	302167	125873	51860.6	93279.3	77663	132281	85177.2	58092.3
168	2,2,4-Trimethyl-1,3-pentanediol diisobutyrate	2,2,4-Trimethyl-1,3-pentanediol diisobutyrate	145	6846-50-0	51.7	10.692	147118	204004	192783	263330	239584	421316	250811	160068	267462	235770	505962	248159	274854	241079	184348	479075	218526	264554	516725	537600	406498	135970	180720	216338	363913	242806	354735	211084	192208	327801	198319	206624	8567.22	97561.7	138172	201737	202027	181125	145209	182180	128755	217966	168829
169	D-Norleucine, N-ethoxycarbonyl-, dodecyl ester	D-Norleucine, N-ethoxycarbonyl-, dodecyl ester	158	1000344-10-2	50.2	10.714	28909.6	30726.7	25144.7	42041.4	34606.3	520623	35447.5	35290.6	69814.6	23511.4	67717.1	27786.3	45235.8	172737	53418.9	24495.8	62494.2	69726.7	55751.2	53783.8	41554.8	32892.2	154418	287448	429450	149295	125421	77316	300545	135368	34074.4	33597.9	6852.33	18778.1	32723	487834	205396	105885	121502	111553	183758	122054	207969
170	Ethanone, 1,1'-(6-hydroxy-2,5-benzofurandiyl)bis-	Ethanone, 1,1'-(6-hydroxy-2,5-benzofurandiyl)bis-	218	53947-86-7	56.4	10.721	54618.2	51523.6	108402	83155.2	121570	86864	76086.4	66985.5	126320	85741.9	59739.5	44855.9	140424	104500	126128	96370.4	72584.4	54623.8	108180	59831.6	105073	64793.5	92388.3	166250	88012.5	95786.1	121553	54458.2	190948	90831.5	74404.6	118493	691.513	73072.2	188969	118973	124478	79942.9	47113	216877	142214	65626	66526.2
171	2-Fluoro-6-trifluoromethylbenzamide, N-(4-fluorophenyl)-	2-Fluoro-6-trifluoromethylbenzamide, N-(4-fluorophenyl)-	191	1000358-11-3	61	10.796	63701.9	73567.6	47324.3	60953.9	68098.2	41261.8	64336.4	73923.1	57150.9	119139	84288.3	86492.3	83687.9	100394	59862.1	74468	62265.2	67965.6	64827.8	48408	92311.4	66353.4	82185.6	53505.9	70347.1	68950.6	83456.5	45604	79656.6	66483.5	57251.9	69319.3	2177.74	53037.4	35352.4	156365	39452.5	33102.7	25948.5	31665.3	33437.9	35905.5	33081.6
172	4-Ethoxy-2-hydroxybenzophenone, trimethylsilyl ether	4-Ethoxy-2-hydroxybenzophenone, trimethylsilyl ether	299	1000462-40-1	56.4	10.807	2309.74	2911.31	3018.78	4680.18	6107.95	22183.8	2265.82	2491.81	5151.76	3415.53	7590.78	4020.17	2396.13	10732	8309.97	7527.94	8901.88	8635.21	3447.61	1871.61	6298.44	6760.75	25489.2	28064.8	62638.3	25970.3	33640.2	10448.7	36673	32172.7	5440.73	3495.68	231.94	1994.33	3958.27	56581	28222.7	10995.5	19023.8	18521	25426.7	17795.2	17000.5
173	l-Leucyl-l-alanine, n-propoxycarbonyl-, propyl ester	l-Leucyl-l-alanine, n-propoxycarbonyl-, propyl ester	183	1000320-32-1	53.7	10.84	15474.2	28862.2	8904.96	39710.9	57464.4	437090	15539.6	19704.6	37584.8	9954.7	34770.2	14525	29449.8	154752	62802.5	18475.6	47957.4	46266.9	10262.5	41142.5	42241.1	31452.6	136714	231116	544886	211369	243406	85678.4	126963	179812	27134	37062.8	5663	19927.7	35569.9	542792	209981	156018	150326	185624	232703	201278	188839
174	3-Ethylbenzoic acid, TMS	3-Ethylbenzoic acid, TMS	207	1000499-25-6	82.8	10.856	1.05331e+06	526967	280643	556178	483636	1.10134e+06	1.29691e+06	800673	819523	586835	702863	536698	506518	786346	488365	336675	249610	527795	235728	210744	743552	409696	215514	148866	303395	207797	324691	254695	772193	587449	492609	372729	5237.1	1.25495e+06	578210	538265	1.42389e+06	1.2839e+06	753369	703152	1.15405e+06	772210	1.49744e+06
175	di-n-Decylamine	di-n-Decylamine	170	1120-49-6	52.7	10.902	53023	91054	58077.3	89844.6	105311	80860.4	60406.6	38635	80135	57786.7	116413	88351.6	82929	75173.6	97094.9	90416.9	69266.3	75785.8	46994.9	41125.7	89190.6	61493.2	83691.5	87344	84141.8	123789	121029	72942.8	57548.9	87754	62685.7	80818.8	13142.6	63493.2	58349.8	111957	90794.8	59608.2	52585.3	82109.8	80418.1	99359.6	85751.5
176	5H-Oxazolo[3,2-a]pyridine-8-carbonitrile, 6-ethyl-2,3-dihydro-2,7-dimethyl-5-oxo-	5H-Oxazolo[3,2-a]pyridine-8-carbonitrile, 6-ethyl-2,3-dihydro-2,7-dimethyl-5-oxo-	218	1000337-58-3	66.5	10.926	47022.5	155830	65426.3	226773	64559.3	85610.1	323036	55499.6	115107	64049.9	59529.7	41930.3	120786	76047	72226.1	80484.1	64562.8	212030	86913.1	58243.9	70770.6	27085.6	59209.8	380939	87821.3	75987.9	80632.2	45710.8	316560	71287.8	51763.4	100734	166.051	532184	215315	326919	774145	305237	46305.5	325426	325612	65692.3	65396.8
177	1,3-Diaza-2-phosphatricyclo[6.3.0.0(3,7)]undecane, 2-methyl-2-oxo-	1,3-Diaza-2-phosphatricyclo[6.3.0.0(3,7)]undecane, 2-methyl-2-oxo-	200	1000162-94-4	69.9	10.93	194024	334652	197054	324705	392889	268504	239880	241105	494789	664872	468656	295759	177964	608366	482402	332377	323732	509111	348138	446275	254628	220019	746842	857884	795190	850836	975347	427967	738540	740452	352616	492468	435.664	161838	392793	1.12809e+06	430585	453740	427553	902639	534863	696563	708722
178	Methyl 3,5-dihydroxybenzoate, 2TMS derivative	Methyl 3,5-dihydroxybenzoate, 2TMS derivative	297	27798-59-0	69.4	10.96	8990.67	23858.8	6660.98	15143.9	14345	652929	9293.99	5744.55	7891.98	20167.9	8249.97	12268	7857.34	116368	47940.3	16326.4	14744.2	27851.8	6478.64	15030	8983.53	11801.5	123649	143690	378866	99865.6	128821	39576.8	150287	84178.4	4461.65	6091.13	701.592	1974.3	12720.7	395267	119949	43285	76708.1	65733.5	114175	58069.5	185236
179	2-Amino-4-(1-ethylpropyl)-4H-benzo[h]chromene-3-carbonitrile	2-Amino-4-(1-ethylpropyl)-4H-benzo[h]chromene-3-carbonitrile	265	1000459-96-4	67.6	10.976	43871.2	54635.9	43950	66881.6	55076.2	69636.9	57591.5	63713.9	80788.1	49307	69832.1	44400.7	65091.3	61941.9	47171	71403.2	57270.3	65398.1	101560	94309.1	75107.5	61815.3	93923.5	58416.4	111147	89952.8	81257.6	84432.5	138207	73516.3	54094.2	59815.8	2419.49	50335.2	41410.4	79480.3	69780.4	65181.3	48927.8	53000.4	58289.3	66052.8	55372.4
180	Decanoic acid, TMS derivative	Decanoic acid, TMS derivative	229	55494-15-0	83.7	11.063	500618	809455	838686	707612	1.376e+06	635828	704457	703856	890871	640034	846193	840674	1.09079e+06	791483	616259	831542	894187	850070	923497	873246	950216	1.56251e+06	603286	780706	807011	858628	1.00639e+06	701788	704351	918079	869720	822072	41735.4	562465	519620	651205	936579	748572	590111	557478	667556	702926	619591
181	Cycloheptasiloxane, tetradecamethyl-	Cycloheptasiloxane, tetradecamethyl-	503	107-50-6	95.2	11.097	69580.4	69630.7	48030.7	68319.6	66572.3	145236	53989.7	58360.6	100458	108383	221286	91986.3	39340.7	98487.2	54658.9	162071	68347.8	103212	137827	187936	193186	36672.5	52240.6	62248.3	176290	122693	153836	137517	77238.9	183079	47759.2	122695	1728.16	51309.9	24451.8	67936.8	70048.1	85782.3	30752.8	40851.1	49811.3	71466.2	41537.3
182	2,4-Dihydro-4-methyl-5-propoxy-3H-1,2,4-triazol-3-one, TMS	2,4-Dihydro-4-methyl-5-propoxy-3H-1,2,4-triazol-3-one, TMS	187	1000509-09-2	71.1	11.205	5.72838e+06	6.52621e+06	5.80129e+06	6.88109e+06	7.49257e+06	5.45431e+06	5.9133e+06	5.42673e+06	8.05708e+06	5.61182e+06	7.27963e+06	6.57482e+06	6.81974e+06	6.9012e+06	6.54505e+06	6.90613e+06	6.56702e+06	7.07814e+06	6.93044e+06	6.66284e+06	7.90163e+06	6.31185e+06	6.47083e+06	6.26201e+06	6.33293e+06	7.5571e+06	7.7661e+06	7.4612e+06	6.71991e+06	7.44817e+06	6.51238e+06	6.30598e+06	2.27242e+06	9.49958e+06	9.30706e+06	1.01131e+07	1.11162e+07	1.08234e+07	9.23443e+06	9.86473e+06	9.51739e+06	1.1983e+07	8.69676e+06
183	Benzamide, 4,N-dipropyl-	Benzamide, 4,N-dipropyl-	205	1787524-09-7	52.7	11.221	162380	278504	174557	248335	252130	342663	140570	219035	224673	148965	385051	356845	273217	342240	313395	260141	154265	312979	284064	245995	230055	169369	384237	332480	357868	264644	399168	131244	617591	207788	167696	220164	457.003	183654	265531	612860	1.06883e+06	300643	567301	324931	410180	715746	748052
184	Phthalic acid, di(3-methylphenyl) ester	Phthalic acid, di(3-methylphenyl) ester	239	1000315-37-3	68.9	11.252	105082	157469	118253	158998	173815	1.0377e+06	119935	129812	163595	139819	152044	139645	130746	336903	206535	143979	162706	177124	156879	135886	136216	127207	281757	261382	292711	195990	203883	156750	295692	178407	124541	133476	5896.36	115357	147886	328135	234045	201372	177982	213240	219870	227712	387097
185	Physcion-10,10'-bianthrone	Physcion-10,10'-bianthrone	269	21871-90-9	63.4	11.276	8470.11	10374.2	4696.11	5900.1	7709.15	140644	9913.41	3233.77	15120.4	8609.78	10214.1	3389.81	7175.66	45351.4	34761.2	6497.25	6000.12	11594.4	6426.52	16535	5305.25	18083.3	116930	146255	355465	135148	159216	49477.1	171569	128990	3896.14	4653.86	1040.62	3878.09	10295.2	328406	119698	44198.7	91080	80372.9	117788	84296.5	132061
186	1-Methylhexyl isopropylphosphonofluoridate (isomer 2)	1-Methylhexyl isopropylphosphonofluoridate (isomer 2)	153	1000510-62-4	68.5	11.283	231111	244859	233797	293942	298076	296623	247652	218515	403113	258468	280580	329081	257706	320097	259924	294748	295463	311895	339259	287082	298646	259207	309933	336119	415433	344558	400292	248710	271066	310022	296478	328137	1818.03	170577	193724	384590	235615	211050	217471	206061	184545	280144	262207
187	N,N-Dimethylsphingosine, 2TMS derivative	N,N-Dimethylsphingosine, 2TMS derivative	160	1010479-39-9	59.5	11.307	197197	343963	272802	185614	246676	205706	14581.2	142211	13956.6	136920	135370	95622.8	132901	174035	250966	237927	107411	210922	72501.7	89046.5	217519	210675	131683	267579	188165	244056	91278.6	121062	136556	230436	131355	44102.2	921.925	63396.4	186634	404960	419610	256942	387296	247185	357929	363825	378156
188	Cyclo(alanylleucyl), 2TMS	Cyclo(alanylleucyl), 2TMS	271	1000503-84-9	66.3	11.322	7449.49	17286.5	9344.08	8572	9603.02	77711.2	12943.4	9461.13	11339.6	11319.5	20434.4	10175.4	9532.46	28376.2	23380.5	12281.8	10290	22638.6	8617.59	8345.54	16833.6	15319.9	76986.1	107093	280723	116271	132820	41283.8	164574	116412	12901	11189.9	4321	8946.31	13392.6	216637	118010	35403.7	68899.1	61245.7	92784.7	59815.9	112636
189	Isophthalic acid, di(2-fluorophenyl) ester	Isophthalic acid, di(2-fluorophenyl) ester	243	1000344-66-4	51.4	11.387	95993.3	129533	71609.1	108605	150236	922935	106494	130158	154995	97423.1	167967	149321	145538	292495	195029	141819	100886	163821	108965	99664.5	109776	124960	393170	449345	830397	366147	443882	242398	556111	382733	101999	122280	6437.21	102211	119998	712923	617925	278638	425867	292586	413975	332580	509568
190	Undecanoic acid, decyl ester	Undecanoic acid, decyl ester	187	1000438-94-5	57.1	11.418	790490	734126	733361	806592	791217	1.37272e+06	931600	844137	1.19314e+06	683291	811160	888938	844007	918389	814374	898443	828837	998527	1.17533e+06	1.08929e+06	987876	788696	1.1392e+06	788508	1.19591e+06	951595	1.09506e+06	925832	1.23318e+06	1.0931e+06	857477	872880	2.28412e+06	1.05781e+06	980322	1.55857e+06	1.95701e+06	1.57798e+06	1.17944e+06	1.29091e+06	1.21231e+06	1.49129e+06	1.78453e+06
191	Dodecane, 1-iodo-	Dodecane, 1-iodo-	71	4292-19-7	77.1	11.427	259198	333388	446532	320897	373535	601565	326324	293750	465655	393673	1.32857e+06	224633	632209	293711	313534	757659	265470	643305	748531	1.07094e+06	631860	137333	289110	214921	591819	397625	809447	355953	222142	689673	274516	386022	6.47754e+06	110796	103758	165677	367066	136785	112819	130493	165745	160698	119325
192	L-Leucine, N-methyl-N-(hexyloxycarbonyl)-, tridecyl ester	L-Leucine, N-methyl-N-(hexyloxycarbonyl)-, tridecyl ester	228	1000392-35-1	59.6	11.447	950398	1.44329e+06	1.19604e+06	1.29543e+06	1.76495e+06	779192	1.24393e+06	1.49955e+06	1.39165e+06	1.27677e+06	3.17512e+06	1.20446e+06	1.74905e+06	2.07003e+06	1.53591e+06	1.87517e+06	1.14826e+06	1.74141e+06	1.92819e+06	1.60135e+06	1.85916e+06	1.40628e+06	1.67037e+06	1.14405e+06	1.8051e+06	1.88233e+06	2.53269e+06	1.0417e+06	2.36503e+06	1.62253e+06	1.72482e+06	1.67633e+06	2791.38	535914	1.22443e+06	1.21936e+06	1.83066e+06	1.2872e+06	1.61777e+06	718085	974309	1.92383e+06	2.65196e+06
193	2-Methyl-3-(2-chloro-5-hydroxyphenyl)-4(3H)-quinazolinone	2-Methyl-3-(2-chloro-5-hydroxyphenyl)-4(3H)-quinazolinone	251	51837-91-3	59.7	11.464	81046.6	73727.7	49981.3	71133.9	130916	438279	66373.7	64148.1	142742	72453.7	148564	71587.1	95586.9	172729	108501	85025.8	94274.1	139659	70172.7	74206.9	79310.2	73519.2	212906	284969	371075	210371	225012	139641	249382	197603	79382	76776.1	1909	45666.7	63579.2	345912	280201	149660	179223	233938	238552	166319	162972
194	Bis(pentamethylcyclotrisiloxy)tetramethyldisiloxane	Bis(pentamethylcyclotrisiloxy)tetramethyldisiloxane	563	17909-18-1	73.5	11.483	35448.5	43939.9	28559.2	34180.9	30452.9	66501.3	35790.5	23961.6	39880.6	71955.3	132572	46511.7	27502.5	41214.1	25917.6	86038.2	31382.9	86346.2	81697.3	104743	92603.3	14914.5	24980.5	32097.6	65735.9	67550.6	81768.6	58689.8	29290.6	109466	25910.7	67605.2	355.195	33841	16671.2	38067.4	48701	51045.3	18823.7	29996.8	27664.5	36946.1	23964.5
195	D-Ribofuranose, 5-deoxy-5-(methylsulfinyl)-1,2,3-tris-O-(trimethylsilyl)-	D-Ribofuranose, 5-deoxy-5-(methylsulfinyl)-1,2,3-tris-O-(trimethylsilyl)-	217	56700-80-2	63.6	11.493	91431.9	143516	90705.2	130113	117806	105590	130217	117017	142068	86792.6	175189	102734	126075	114663	125780	136622	151863	185538	172012	134234	140491	116550	131431	152897	221312	147307	179438	127100	214812	118424	118513	122759	7196.52	120246	131075	145088	208407	116126	117770	123146	100392	145018	100859
196	4-(9-Acridinyl)-N,N-diethylbenzenamine	4-(9-Acridinyl)-N,N-diethylbenzenamine	284	6266-90-6	69.9	11.538	7662.7	16676.9	8363.61	5667	18903.8	491227	8146.9	7843.25	15054.7	8055.32	10937.4	13317.1	13028.3	94127.1	40188.9	16046.5	11009.8	29391	6559.67	7533.24	7664.32	19361.8	166648	239231	659970	214753	269280	83199.3	267300	184697	9655.63	7736.23	1761.1	3693.56	16575.6	649294	214725	85785.9	151589	135627	223122	126852	213245
197	Vinburnine	Vinburnine	293	4880-88-0	60.1	11.557	63349	80033.4	80839.1	96697.2	96810.1	168665	88364.1	62623.8	90776.5	98044.5	294477	95288.4	97217.3	76235.5	59808.8	192927	66530.5	124561	213475	231828	171640	26150.6	61027	65438.4	182108	102224	167015	96505.4	66103.9	191331	52763.8	91829.7	745.508	37144.7	32225.4	58091.6	75610.3	67260.7	42079.5	58682.8	48127.7	62321.1	39816.4
198	Methyl 2,5-dihydroxybenzoate, 2TMS derivative	Methyl 2,5-dihydroxybenzoate, 2TMS derivative	297	27798-56-7	56.7	11.573	29204.9	2688.97	6162.36	6789.02	7148.46	152373	6353.85	26804.2	11723.1	12185.2	12552.6	8162.25	6728.52	28586.7	16152.4	7815.73	6267.24	8668.43	10427.5	11731.3	13479.4	2526.45	38218.1	61067.8	126067	37325.4	47171.6	17707.9	68856.6	37661.6	4791.39	12318.6	370	2828.91	4075.36	165287	55800	17045.3	52602.4	31041.9	50280.8	30576.4	75301.1
199	Bis(heptamethylcyclotetrasiloxy)siloxane	Bis(heptamethylcyclotetrasiloxy)siloxane	564	17909-39-6	50.9	11.596	6161.85	5116.11	16885.7	5229.06	3548.03	10938.3	4156	17866.4	5109.73	11036.2	17522.8	31932.9	18734.8	4044.31	14698.6	7872.9	5867.25	6193.78	10975.4	12502.3	13598	877.858	3060.33	4253.93	10511.8	38104.6	15391.8	9239.49	4898.4	15583.6	14711.1	4586.29	219.395	5447.48	4723.71	7079.3	6262.52	6800.62	2247.48	4989	6118.65	6269.51	4029.35
200	L-Methionine, 2TMS derivative	L-Methionine, 2TMS derivative	176	27844-10-6	67.2	11.671	448599	1.24626e+07	8.32184e+06	1.40306e+07	568836	883902	691200	390023	1.29104e+07	1.03001e+07	493674	1.16992e+07	1.23948e+07	1.42283e+07	8.67556e+06	1.12186e+07	1.24634e+07	582765	1.01526e+07	470974	8.60834e+06	387852	617466	1.43885e+06	1.03117e+06	867572	577891	9.9261e+06	1.65149e+06	736160	9.64885e+06	1.0052e+07	621.652	5.64421e+06	461972	1.44618e+06	1.90852e+06	831206	763096	768172	873151	809112	529580
201	Pyrrole, 2-methyl-5-phenyl-	Pyrrole, 2-methyl-5-phenyl-	156	3042-21-5	66	11.711	529463	312177	210393	266428	343653	1.58576e+06	235664	253563	434395	216553	216684	294833	293486	361717	253914	358545	440399	298860	228440	220486	286040	421137	1.19862e+06	979729	1.96549e+06	981384	920497	559965	1.28708e+06	1.10429e+06	313583	318460	38548.4	158264	289763	1.6789e+06	1.52639e+06	701483	1.05979e+06	627059	837703	477289	1.8264e+06
202	cis-4-Hydroxy-L-proline, N,O-di(trimethylsilyl)-, trimethylsilyl ester	cis-4-Hydroxy-L-proline, N,O-di(trimethylsilyl)-, trimethylsilyl ester	230	1000487-47-4	58.7	11.718	152792	134305	76816.8	181281	139087	474395	192724	123767	177122	91541.7	155069	128647	145455	145977	127690	176116	80779.2	137109	83177.9	108656	168071	127356	252397	436900	595364	334904	270974	132029	455344	286587	97387.7	95865.6	118872	56531.8	203729	380657	483772	241046	224928	340457	232163	257466	379551
203	Dodecanoic acid, methyl ester	Dodecanoic acid, methyl ester	74	111-82-0	90.6	11.76	1.51552e+06	2.06159e+06	1.76022e+06	2.20668e+06	1.98405e+06	3.82073e+06	1.42401e+06	1.47764e+06	2.73647e+06	1.67165e+06	2.12322e+06	2.4505e+06	2.57417e+06	2.85502e+06	2.19266e+06	1.87456e+06	2.19313e+06	2.39694e+06	2.27959e+06	1.64419e+06	2.16332e+06	1.88287e+06	2.30889e+06	2.94969e+06	2.41857e+06	2.40581e+06	2.78033e+06	1.74459e+06	2.59405e+06	2.32042e+06	1.7973e+06	2.30268e+06	129905	1.49413e+06	1.24881e+06	2.47935e+06	1.87015e+06	1.58679e+06	1.53167e+06	1.60887e+06	1.30965e+06	2.23232e+06	3.09056e+06
204	2,2-Bis(3,5-dimethyl-4-hydroxyphenyl)propane, acetate	2,2-Bis(3,5-dimethyl-4-hydroxyphenyl)propane, acetate	269	1000462-77-8	55.8	11.765	17124.3	17121	281861	18101.4	323750	52157.5	18070.6	278530	23624.3	24390.8	17478.6	301258	310868	27861.1	23284.4	331445	17882.3	18337.9	23353.5	16035.2	21889.2	16294.8	39372.7	63732.6	165119	70983.5	83225	25335.4	83817.2	65838.3	299628	15777.7	213630	692288	717597	144165	51061.4	43394.3	39098.6	77324.7	59858.4	43130.7	60660.8
205	1-Amino-4-chloroanthra-9,10-quinone, TMS derivative	1-Amino-4-chloroanthra-9,10-quinone, TMS derivative	314	1000474-79-5	61.2	11.778	481253	247184	166129	170188	194286	569091	876281	895791	474464	205339	481325	289778	301268	561812	246932	313432	304178	270662	150185	458782	179178	332672	379320	510379	495087	326894	364065	400581	578926	245620	229806	221590	771.685	213114	243053	408492	974073	403142	379575	254494	502423	304684	436452
206	2,3,4-Trihydroxybutyric acid tetrakis(trimethylsilyl) deriv., (, (R*,R*)-)	2,3,4-Trihydroxybutyric acid tetrakis(trimethylsilyl) deriv., (, (R*,R*)-)	292	38191-88-7	56.9	11.847	37967.7	31372.5	24028.5	29313.9	27231.4	52891.1	29007.6	30009.2	34216.6	22353.8	29528.1	33488.9	22649.7	39183.6	27376.4	36914.9	24751.1	32911.9	41462.8	40001.5	28398.6	30278.7	60727.7	60749.4	86912.1	70889.8	70879.2	35948.1	88645.3	56051.9	26519.8	34555.3	288.304	22770.1	26824.2	78172.6	65845.8	48933.3	44421.2	43309.6	44907.9	42798.5	57194.5
207	Podocarpa-8,11,13-trien-3-one, 14-isopropyl-13-methoxy-	Podocarpa-8,11,13-trien-3-one, 14-isopropyl-13-methoxy-	257	18326-16-4	52.6	11.855	11482	18077.6	8290.94	9026.57	10981.4	137033	18459.6	14535.5	7750.53	7874.1	20587.2	15663.9	11363.7	42497.8	19862	6553.98	9846.81	14338	5372.32	8552.2	7939.74	15413.4	80719.2	89201.2	166181	72762	92410	35697.2	135124	108897	11779.6	15934.6	369.343	10954.1	14658.5	160001	94385.5	40719.2	42745.4	46194.3	87676	45708.1	117824
208	Decane, 3-ethyl-3-methyl-	Decane, 3-ethyl-3-methyl-	85	17312-66-2	67.9	11.875	84620.5	100110	120124	151698	140296	193064	107690	97387.7	150199	120385	298390	77930	236287	103782	88336.6	181786	165124	185247	199577	288495	236592	37472.9	89817.3	113652	155291	161382	210050	90190	63572.8	243315	92830.8	139114	4.43944e+06	46346.5	24600.2	46547.8	133595	48566.6	32211.8	45586.3	53072.9	64976.6	35084.5
209	Heptasiloxane, hexadecamethyl-	Heptasiloxane, hexadecamethyl-	221	541-01-5	88.8	11.917	700082	490558	378319	778451	789109	699020	621196	580403	906138	736223	1.53814e+06	873431	496129	1.03327e+06	460348	698755	712941	765012	651593	1.13835e+06	793756	679131	520988	776357	876321	1.07103e+06	1.44564e+06	1.21241e+06	980739	1.39623e+06	624179	683292	101406	671040	302143	919843	538907	555925	600479	389566	383177	817572	559507
210	p-Terphenyl, 4,4''-diamine	p-Terphenyl, 4,4''-diamine	260	3365-85-3	55.5	11.945	430468	323093	203396	425803	368682	273084	699170	185229	485995	464317	301618	338460	289562	377235	221862	343685	579346	530289	186729	300181	279039	287690	377889	389400	413036	467968	435875	647516	739192	820002	210617	582544	169.704	545603	376713	496293	704657	588156	367695	613001	451596	391473	144909
211	2,4-Di-tert-butylphenoxytrimethylsilane	2,4-Di-tert-butylphenoxytrimethylsilane	263	53925-65-8	62.5	11.974	1.19005e+06	1.31338e+06	67537.1	1.74886e+06	1.66517e+06	80431.4	1.47899e+06	61979.4	1.82772e+06	1.41781e+06	1.33307e+06	1.36044e+06	82843.2	1.77466e+06	1.38124e+06	76405.2	1.26419e+06	1.49008e+06	81584.4	900203	78181.6	878104	1.61382e+06	1.98136e+06	137361	105942	128107	77025.9	1.79599e+06	131558	1.15772e+06	93903.6	5417.1	862149	886335	2.38001e+06	1.84672e+06	1.30947e+06	1.20765e+06	1.30205e+06	1.25156e+06	1.5133e+06	1.51225e+06
212	8H-Pyrano[4',3':4,5]thieno[3,2-E][1,2,4]triazolo[1,5-c]pyrimidine, 10,11-dihydro-10,10-dimethyl-2-(phenylmethyl)-	8H-Pyrano[4',3':4,5]thieno[3,2-E][1,2,4]triazolo[1,5-c]pyrimidine, 10,11-dihydro-10,10-dimethyl-2-(phenylmethyl)-	292	1000320-14-3	60.4	11.999	14380.1	16213.1	11698.9	29148.6	13462.3	64876.7	12676.6	11247.4	17507.2	13879.9	13169.5	18535.2	20812.8	24654.2	20611.6	13841.1	16040.1	17917	17871.4	14641.5	10498.6	14208.8	26347.8	39451.2	28390.2	21531.4	23375.9	15807.7	39292.6	28859.8	13832.3	8280.8	804.61	16648.2	19349.4	29283.5	31106.1	28417.6	24911.9	19409.4	28955.7	21414.2	115710
213	5-(2-Pyridinyl)-1H-pyrazole-3-carboxylic acid, 2TMS	5-(2-Pyridinyl)-1H-pyrazole-3-carboxylic acid, 2TMS	318	1000497-64-5	68.6	12.022	161229	126833	121216	129015	164455	232479	201961	198403	190104	155510	214245	144226	153897	293549	169915	193215	118882	234310	432105	273316	248584	167440	321435	94551.9	234714	211434	275825	176338	318338	169494	253208	266426	258.498	48416.5	96732.2	115220	186767	174842	142124	63273.3	91320.2	113256	386860
214	2-(4-Methoxy-phenyl)-7-phenyl-2,5-dihydro-pyrazolo[3,4-d]pyridazin-4-one	2-(4-Methoxy-phenyl)-7-phenyl-2,5-dihydro-pyrazolo[3,4-d]pyridazin-4-one	318	1000318-49-8	64.1	12.023	161229	126833	121216	129015	164450	232479	201961	198403	190104	155510	214245	144226	154041	293549	169915	193215	118882	233129	432105	273316	248584	167440	321435	94551.9	233570	209799	275825	176291	318338	169494	253208	266426	258.498	48416.5	96732.2	115220	186767	174842	142124	63083.4	91306.8	113256	386860
215	1-Methyl-N,N-bis(trimethylsilyl)-4-[(trimethylsilyl)oxy]-1H-imidazol-2-amine	1-Methyl-N,N-bis(trimethylsilyl)-4-[(trimethylsilyl)oxy]-1H-imidazol-2-amine	329	1000333-94-6	84.7	12.04	206917	265314	117405	119236	161550	252563	144734	142704	228730	181749	215316	111262	155793	139423	160870	181754	144896	149972	87234.2	184732	117477	108532	293822	421554	822279	400748	371818	346746	403154	470018	108471	112608	8058.34	114850	203925	902099	771564	384339	752338	219834	671227	348794	517379
216	Butorphanol, 2TMS	Butorphanol, 2TMS	416	1000481-24-9	57	12.084	133426	104228	116872	133307	144173	190300	156113	108086	161764	137762	192898	124219	170158	167790	167277	168474	204663	209349	330780	306160	177027	132805	109641	195547	326289	245296	278807	335735	360109	307892	267390	344112	6183.43	70611.8	76573.5	85357.5	117821	111873	117058	103603	118466	129664	159392
217	Cyclopentene, 3-methylene-2-phenyl-1-(trimethylsilyl)oxy-	Cyclopentene, 3-methylene-2-phenyl-1-(trimethylsilyl)oxy-	244	1000157-28-3	62.7	12.11	43481.8	55248	34252.5	59487.9	77590.2	894532	40701.2	43438.7	62159.6	48394.6	55844.3	66614.4	52413.3	188781	107609	63510.9	56065.6	96073.4	56626.5	43502.4	46803.4	62820.7	359707	401249	846138	370597	440463	172993	555726	365847	52254.8	61526.4	966.968	41461.1	57390.7	742267	474183	192245	325306	268469	370788	264859	478422
218	4-Nitrophenyl caprylate	4-Nitrophenyl caprylate	127	1956-10-01	73.4	12.154	201584	272769	223458	300374	252930	402249	161975	170014	356686	223646	266052	323852	217050	312232	230475	243598	279605	297779	291968	215854	261164	239903	238928	327508	276029	276313	339932	203738	309942	258846	221455	302165	533911	217931	205188	349143	295164	222530	255622	226632	194538	334408	372821
219	1-Dodecanol, TMS derivative	1-Dodecanol, TMS derivative	243	6221-88-1	82.3	12.169	583262	644052	544754	683189	618173	1.25828e+06	581482	512838	820807	592413	840893	514338	683703	1.03633e+06	676985	824760	639867	546565	804132	608873	707672	410432	843084	946324	1.31056e+06	866202	1.0531e+06	578668	752865	1.05156e+06	544020	751826	8155.74	361732	380510	930743	786043	550701	389507	475494	457770	603068	917375
220	Acetic acid, 1-(cyclopentan-3-one-1-yl)-1-(7-oxabicyclo[4.1.0]heptyl)-, ethyl ester	Acetic acid, 1-(cyclopentan-3-one-1-yl)-1-(7-oxabicyclo[4.1.0]heptyl)-, ethyl ester	163	1000158-31-3	57.1	12.203	141342	128594	74324.8	89837.8	167472	337153	153544	107739	262288	300345	282190	99624.3	1.92073e+06	292890	164355	118239	129706	167221	129900	248570	75065.3	66291.3	260636	478546	649134	331797	474987	255805	342113	356522	103431	142475	623.029	31679.5	175415	808519	221588	315436	303873	366153	209298	355745	325380
221	Anthracene, 9,10-dihydro-9-(1-methylpropyl)-	Anthracene, 9,10-dihydro-9-(1-methylpropyl)-	135	10394-54-4	52.6	12.216	160204	217466	193859	263509	294643	92972.2	234728	246212	372729	479441	337051	189456	105329	296895	269307	237046	196857	331391	330633	364646	171609	105210	240717	209729	220117	235882	271039	345324	261975	209049	265736	272149	1377.04	37502.5	257371	246402	83634.2	219670	127105	305012	78471.2	253637	159533
222	11H-Pyrido[3',2'-4,5]pyrrolo[3,2-c]quinoline	11H-Pyrido[3',2'-4,5]pyrrolo[3,2-c]quinoline	219	1000212-49-8	61.1	12.218	148496	221800	205731	273953	308028	53167.4	260578	258866	374095	463983	318339	197494	115983	261895	289927	228295	197898	344401	342785	368701	168318	100984	221031	114928	83370	178004	198899	347535	251590	165355	294704	303441	377.468	24000.7	237348	72848.9	44484.9	170325	72020.1	264528	43470.6	205433	91029.3
223	N-(2-Phenazinyl)acetamide	N-(2-Phenazinyl)acetamide	237	28124-26-7	67.7	12.235	29928.3	32677.8	23551.1	24676.8	46160.1	132676	29517	28688.5	51233.8	52291.5	59706.6	23869.3	22589.7	73089.2	46173.6	34759.3	37215	48258.5	32335.7	39684.3	20629.4	26045.3	149137	239299	519101	225113	262640	107844	214658	195760	26717.4	33851.2	2122.4	11958.2	39231.9	475130	222630	143722	157232	187333	229855	187348	91654.3
224	2-Aminocaprylic acid, N-ethoxycarbonyl-, isohexyl ester	2-Aminocaprylic acid, N-ethoxycarbonyl-, isohexyl ester	142	1000325-37-5	62.6	12.295	207250	355519	177194	369327	365581	132494	353755	150297	482001	237458	542262	383052	401638	256739	251346	458005	507182	367465	133376	211883	258340	229781	238846	217816	347256	530504	459982	215430	659441	651797	178360	398880	38706.4	169576	366366	517509	531548	271986	318786	512923	215970	375805	287777
225	Spiroxatrine, N-acetyl	Spiroxatrine, N-acetyl	286	801989-88-8	63.1	12.337	66748.8	413293	132788	375124	297831	85977.5	95633	77495.9	129645	125239	312342	218041	201314	224928	246247	394778	293730	232217	52613.8	53380.1	234281	212668	138632	342318	127056	328831	384030	115618	169535	405275	122095	218189	14537	287521	354769	325571	290596	212011	293010	698546	279607	688882	368046
226	4H-Oxireno[3,3a]indolo[7a,1-a][2]benzazepine,1a,2,5,6,11,12-hexahydro-8,9,12-trimethoxy-,(1aR,10bR,12S,14aS)-	4H-Oxireno[3,3a]indolo[7a,1-a][2]benzazepine,1a,2,5,6,11,12-hexahydro-8,9,12-trimethoxy-,(1aR,10bR,12S,14aS)-	284	39024-12-9	50.2	12.358	4439.84	12460.7	3544.46	5636.92	4915.44	60508	1969.51	2731.47	4232.09	1720.25	4604.54	4544.49	3507.11	21737.4	9991.94	13928.4	1866.31	5147.82	6080.41	4151.85	3330.11	6271.11	45066.1	65665.9	145518	62422.6	72406.6	20295.3	71544.5	55159.4	4193.09	2329.68	568.172	6732.5	10886.1	147834	57878.2	23086.5	43209.5	42097.8	60504.3	45517	54104.4
227	Diethyl Phthalate	Diethyl Phthalate	149	84-66-2	92.7	12.449	2.96008e+07	3.02559e+07	2.91144e+07	3.09346e+07	2.82407e+07	2.85796e+07	3.02883e+07	2.90681e+07	2.97063e+07	3.02442e+07	2.77279e+07	3.07631e+07	3.03215e+07	3.13202e+07	2.88182e+07	3.01219e+07	3.16226e+07	2.98629e+07	2.93205e+07	2.65934e+07	2.88699e+07	2.56824e+07	3.02158e+07	3.1197e+07	2.99674e+07	3.0178e+07	3.01424e+07	2.98008e+07	2.91761e+07	3.13327e+07	3.04696e+07	2.95163e+07	498.828	2.58849e+07	2.50838e+07	2.782e+07	2.84138e+07	2.63723e+07	2.60729e+07	2.72133e+07	2.59786e+07	2.83443e+07	2.80393e+07
228	1,2,4-Benzenetriol, tris(trimethylsilyl) ether	1,2,4-Benzenetriol, tris(trimethylsilyl) ether	342	71511-57-4	69.1	12.455	75222.6	106065	79898.7	64392.3	91082	550184	89599.2	89168.5	75632.7	74263.4	103360	90084.9	73964.2	191501	134725	79793.6	62068.3	110223	87562.5	81855.4	99323.6	87913.6	280987	208969	295354	139250	192634	88109.4	344763	184670	75824.4	75611.8	24904.7	61650.6	101456	294894	303999	150867	246303	155656	189995	157889	506915
229	piperazine, 1,4-bis(2-ethylhexyl)-	piperazine, 1,4-bis(2-ethylhexyl)-	211	1010397-69-2	59.6	12.46	52235.1	42190.4	19474	38488.4	28721	240096	23306.7	17962.7	22130.4	27581.7	15406.5	304089	93399.6	51928	3663.08	17564.3	24043.6	46691.3	40686.6	11180.2	35409.9	65898.4	192814	194148	777126	313996	371343	98804.9	384306	372389	59303	47708.3	56715.9	81396	35696	685592	145625	97533.8	220575	179459	152280	132540	556116
230	3-Aminopiperidine-2,6-dione, 2TMS	3-Aminopiperidine-2,6-dione, 2TMS	156	1000508-07-9	85.2	12.482	388439	1.30512e+06	451949	793667	796874	2.45341e+07	450467	1.35242e+06	759728	484890	602104	662916	900800	7.18716e+06	2.90134e+06	679422	1.25331e+06	1.91615e+06	980556	874332	1.11154e+06	1.23102e+06	1.04595e+07	8.54982e+06	1.58264e+07	4.4797e+06	6.03197e+06	2.35563e+06	1.46358e+07	5.99562e+06	1.1991e+06	1.09733e+06	40625	453846	655997	1.38792e+07	5.7574e+06	2.33794e+06	3.41262e+06	3.2931e+06	5.06974e+06	3.19268e+06	1.96765e+07
231	Nonane, 3,7-dimethyl-	Nonane, 3,7-dimethyl-	57	17302-32-8	81.3	12.514	240015	479212	369170	445776	401690	691661	369615	321215	570018	391398	527916	457221	546001	463552	336449	509863	510737	570378	436075	355463	410502	257007	378288	484506	526732	429445	529619	315231	316313	687905	353858	482404	9.02105e+06	477333	222088	527354	967556	347723	319539	355858	377648	534696	533609
232	1-Dimethylphenylsilyloxy-3-methylbenzene	1-Dimethylphenylsilyloxy-3-methylbenzene	227	1000307-90-4	66.9	12.55	51367.7	249699	58042.3	78922.4	87823.6	110949	83517.8	57406.4	94642.1	63746.9	140515	261599	82280.5	75400.6	67754.6	89692.5	89974	128077	67200.1	101367	53900.7	100636	76952.7	76607.1	95323.2	91550.6	84354.1	78000	175438	97684.6	74028.9	95119.6	85479.2	69386.5	72112.2	90563.7	281795	129566	134612	273646	113962	103981	118165
233	Cyclooctasiloxane, hexadecamethyl-	Cyclooctasiloxane, hexadecamethyl-	355	556-68-3	91.2	12.618	151612	125218	66205.8	151021	137119	285508	113858	96814.1	175028	236322	546876	178184	60035.5	224729	97566.9	301453	140053	199024	203372	466537	281046	67834.6	111241	115438	313362	252623	406435	280390	180291	429554	119014	199278	66873.3	137879	68365.1	238314	152134	232924	106810	86962.7	146129	181276	127781
234	Triethanolamine, 3TMS derivative	Triethanolamine, 3TMS derivative	262	20836-42-4	76.3	12.668	98026.9	111350	104929	133124	121379	117995	92317.4	108384	120212	101868	123675	118212	76174	125044	96408.2	226082	151092	126201	126816	116907	127525	90010.3	105511	107093	131090	117770	170362	94768.9	139647	119633	119229	109157	51.561	86842.9	88509.9	114910	147864	112514	148079	102010	106986	124380	124324
235	L-Phenylalanine, 2TMS derivative	L-Phenylalanine, 2TMS derivative	218	7364-51-4	76.7	12.732	709521	654125	343482	505345	556740	1.15841e+06	654208	363602	557756	429726	583174	494811	739565	602561	367581	542147	512222	631232	257034	492553	398412	492133	705381	1.82112e+06	1.09638e+06	939006	725998	625427	1.97016e+06	1.02652e+06	224141	438699	349.496	315300	571817	1.82837e+06	2.4161e+06	1.15051e+06	1.09657e+06	873869	1.17575e+06	923059	903299
236	propanedial, 2-(2,6-diphenyl-4H-pyran-4-ylidene)-	propanedial, 2-(2,6-diphenyl-4H-pyran-4-ylidene)-	257	1000397-54-7	55	12.817	53555.5	65881.1	882265	74025.8	1.27306e+06	155642	38117.4	54541.8	55489.5	50055.1	61126.1	83241.5	55495.1	102907	78861.1	62707.3	36671.8	64165.8	88505.3	51006.2	52668.1	2.23328e+06	92180.3	68032.1	71641.1	74733.5	87192.8	735046	79508	60036.1	50905.5	62349.2	47846.1	52500.9	54078.7	65379.1	96346.6	69938.8	58852.3	53228.8	49392.2	66692.9	87293.1
237	Terbutaline, N-trifluoroacetyl-O,O,o-tris(trimethylsilyl)deriv.	Terbutaline, N-trifluoroacetyl-O,O,o-tris(trimethylsilyl)deriv.	355	325836-92-8	66.9	12.867	313890	431486	386816	575906	318553	101887	324453	303374	376538	267836	341185	310032	303578	397622	267466	223633	92477.5	442647	195787	307947	421438	265647	76137.9	121114	45593	193115	140224	102092	467458	163269	328233	254139	66572.3	358578	214638	148916	245347	283274	226298	203231	194126	334083	165126
238	(2R)-2-(4-Hydroxyphenyl)propanoic acid, 2TMS	(2R)-2-(4-Hydroxyphenyl)propanoic acid, 2TMS	193	1000509-97-3	65.3	12.884	67870.1	90012.9	46806.4	52734.5	57112	67724.5	88128.3	32773.3	121899	37070.9	102619	81757	24348.8	22882.1	62620.1	77208.4	14647.7	24985.3	28547.5	24684.8	72740.4	64014.4	13544.1	258557	26776.1	31010.9	38032	121145	238287	108758	78756.3	19551.9	6989.78	24763.9	116943	89071.4	307198	64364.6	27346.5	63903.2	70461.9	50503.6	116513
239	Terephthalic acid, phenyl undecyl ester	Terephthalic acid, phenyl undecyl ester	303	1000324-06-9	72.2	12.904	215577	201552	182062	325812	223678	225516	274803	176983	271306	290707	191818	139175	247442	295115	247007	245973	194918	192282	246752	89119.8	188366	76332.5	328005	282434	458417	273005	318218	332540	319069	373132	178532	289118	580.253	112772	84195.2	228401	372331	162458	122398	134964	169790	175989	102061
240	4-tert-Octylphenol, TMS derivative	4-tert-Octylphenol, TMS derivative	207	78721-87-6	83.7	12.928	365894	241412	463799	528421	568570	524208	475951	419593	692453	486451	293346	197717	485927	587166	481005	565254	415695	196885	643284	327705	549119	129048	486580	500518	717766	637324	749943	543512	196410	718931	445648	624249	22437.7	156369	170432	247410	474231	246039	203289	251476	211399	207576	174335
241	Dodecanoic acid, TMS derivative	Dodecanoic acid, TMS derivative	257	55520-95-1	79	12.962	607555	841608	882352	914864	1.27314e+06	743780	608039	658345	869731	598604	766584	859006	857611	809181	538929	709062	680007	765678	901786	783135	1.01587e+06	2.22975e+06	537330	751955	798575	744424	975968	734763	923221	1.16904e+06	802353	843409	47981	452260	374789	581954	638757	717687	579160	560051	691126	549548	435306
242	Benzophenone	Benzophenone	182	119-61-9	71.4	12.984	53421.1	156609	81157.6	216153	146192	229116	90911.4	77873.7	215411	65225.2	189557	259133	160468	145704	105054	156253	361780	437632	327812	297714	279643	221705	401648	269250	244649	304076	296058	69437.7	231013	304798	261212	272671	122594	120135	85946.5	159570	211505	116968	79015.4	150373	105273	217956	263045
243	4-Azatricyclo[5.2.1.0(2,6)]decane-3,5-dione, 4-[4-(2-methylphenoxy)phenyl]-	4-Azatricyclo[5.2.1.0(2,6)]decane-3,5-dione, 4-[4-(2-methylphenoxy)phenyl]-	347	1000261-10-9	65.6	13.018	67069.6	148922	83260.1	116605	165275	92508.2	97904.9	224682	177029	96882.4	424028	134915	186514	174506	182413	146981	71561.6	128831	168518	92423.7	64846.1	34342	75253	31443.2	22321.2	30195.7	49287.1	22084.1	21202.5	24724.3	52034.5	98192.9	62.1883	121041	110375	32470.1	53015.4	66420.3	40896.6	47872.5	25053.2	58667.4	74961.8
244	4-fluorophenyl 4-(4-pentylcyclohexyl)benzoate	4-fluorophenyl 4-(4-pentylcyclohexyl)benzoate	257	79912-98-4	58.8	13.087	47096.3	62658.4	92160.3	58556	178381	99131.2	48464.1	42744.6	55193.9	43749.9	91736.5	59889.3	45540.2	66753.1	42354	62447.1	52851.4	49328.1	63035.8	70414.8	64417.3	2.23124e+06	59933	78385.7	97872.5	63551.1	86523.2	51370.9	70086.4	77592.4	48251	69154.4	3865.73	52102.8	52150.7	108970	75837.3	70305.2	44209.4	55426.3	50586.1	76455.8	87135.7
245	(1-Acetyl-2,3,4,5-tetraethylcyclopentadienyl)manganesetricarbonyl	(1-Acetyl-2,3,4,5-tetraethylcyclopentadienyl)manganesetricarbonyl	517	12267-19-5	61.3	13.092	10223.5	36829.3	18455.2	18535.4	20798.5	14795.7	13270.9	19444.2	19915.1	19365.4	29638.7	30473.1	54702.9	19301.1	29704.8	35412.2	19455.2	32341.1	16458.5	17473	25519	30202.1	25751.7	35123.7	17367.5	38702.2	47235.5	1093.4	18167.9	23223.5	18999.4	33772.6	20.6015	48411.3	14111.7	34727.5	89945.1	13338.1	27693.1	21264.9	61588.3	37444.5	13342.8
246	5-Cyano-1,3-benzenedicarboxylic acid, 2TMS	5-Cyano-1,3-benzenedicarboxylic acid, 2TMS	422	1000494-51-4	53	13.126	12899	13546.4	11125.1	18232.3	11730.7	22286.9	19976.3	7251.2	19551.1	12245.3	12208.2	13701.3	12375	22814.2	9550.42	19779.9	15253.6	15442.7	6125.55	9460.3	13192.1	10587.5	18542.8	22538.6	14038.6	24911.6	14763.7	10165	18893	30470.8	10939.9	14533.7	37.296	25408.6	11387.5	24849.4	41564.9	20088.9	14995.2	24716.9	24060.5	14151.7	16539.5
247	2,5-Cyclohexadiene-1,4-dione, 2,5-bis(1,1-dimethylpropyl)-	2,5-Cyclohexadiene-1,4-dione, 2,5-bis(1,1-dimethylpropyl)-	248	4584-63-8	91.5	13.182	789100	618332	1.38175e+06	1.47593e+06	1.59379e+06	1.40558e+06	1.0446e+06	973189	2.73964e+06	1.24409e+06	477205	381845	2.53689e+06	1.41624e+06	1.31478e+06	1.84422e+06	1.35198e+06	426136	1.83411e+06	495108	1.33246e+06	229571	779373	1.21837e+06	1.56314e+06	1.58012e+06	1.92906e+06	840740	192134	2.1433e+06	937372	2.07603e+06	318.98	789371	276338	580310	2.02065e+06	507105	347902	502452	683419	644339	317473
248	17-Methoxy-d-homo-18-norandrosta-4,8,13,15,17-pentaen-3-one	17-Methoxy-d-homo-18-norandrosta-4,8,13,15,17-pentaen-3-one	294	102323-79-5	54.8	13.237	30909	34989.9	37899.5	43377.3	41802.3	45416	33379.1	43532.9	48364.7	41401.1	67358.7	35270.8	58918.4	37654.3	38922.1	53277.7	41852.3	47941.8	57222.8	58753.4	38518.6	26639.7	51787.1	36842.7	48374.2	41942	45387.9	41514.9	22889.9	44492.8	42797.9	47278.9	5320.93	22941.9	17435.3	30891.9	36765.5	28092.7	21570.3	26933.3	24234.3	29233.1	19160.8
249	1-Dimethyl(pentafluorophenyl)silyloxy-4-methoxybenzene	1-Dimethyl(pentafluorophenyl)silyloxy-4-methoxybenzene	348	1000307-93-8	57.3	13.257	6239.5	8548.91	7972.7	7839.72	4373.82	10732.9	2418.74	4267.21	5818.66	2711.49	9790.99	7588.31	6348.47	12738.7	6256.21	6984.2	1706.18	4073.45	5609.75	2170.04	3638.21	5096.9	13463.1	9528.08	7297.29	4795.09	10453.4	3490.9	15135.1	10181.1	3763.93	2484.51	443.029	5447.95	6056.48	10160.2	27733	6712.34	21306.6	7985.93	13720.7	19433.4	21465
250	1,3-Dipentyl-heptabarbital	1,3-Dipentyl-heptabarbital	361	1000100-95-1	52.3	13.279	2410.61	4595.88	1567.69	3586.38	3100.43	3320.75	2394.48	3894.04	2163.35	1391.66	3177.45	3921.73	2328.7	3002.19	4472.27	3305.08	1793	3006.33	5844.82	2040.93	3184.37	2521.9	4344.6	3092	4764.03	3921	5504.51	3758.07	4353.83	3999.54	1143.65	4508.37	27.6405	4199.59	2295.86	5831.84	5080.62	3113.84	2244.41	3715.41	3416.52	2835.8	4251.01
251	Silane, methylidynetris[trimethyl-	Silane, methylidynetris[trimethyl-	217	1068-69-5	52.3	13.325	265293	509056	6.01507e+06	461338	7.06682e+06	404922	319366	5.81562e+06	195318	153731	620040	1.13967e+07	9.94014e+06	1.0168e+07	1.02672e+07	462640	312699	9.63082e+06	414804	335481	9.35255e+06	9.4314e+06	1.01365e+07	1.11897e+07	9.19965e+06	1.14239e+07	1.44868e+07	280543	1.08306e+07	353879	7.20915e+06	9.51927e+06	12338.6	9.68088e+06	7.72402e+06	1.0104e+07	1.3993e+07	319535	7.57899e+06	9.10436e+06	9.82903e+06	1.18688e+07	1.24966e+07
252	1,1,1,3,3,5,5,7,7,9,9,11,11,13,13,15,15,15-octadecamethyloctasiloxane	1,1,1,3,3,5,5,7,7,9,9,11,11,13,13,15,15,15-octadecamethyloctasiloxane	221	556-69-4	89.4	13.36	396739	280422	274844	506266	608125	358233	327462	363662	564136	420137	892818	589437	297217	590115	283906	429638	495018	482348	371380	614949	453690	384087	300881	471613	501337	636726	793972	681269	615127	735301	427450	389135	71242.4	561716	198311	671437	309467	365658	477180	269548	288423	535141	377904
253	Fumaric acid, ethyl tetrahydrofurfuryl ester	Fumaric acid, ethyl tetrahydrofurfuryl ester	85	1000330-57-6	55.3	13.396	39075.1	63039.4	50867.9	54431.3	49633.1	117166	50967.9	36334.4	80191.8	68050.5	133987	69248.2	65723.1	87586.3	43426.4	136421	70162.8	91112.4	122639	98880.6	99669.8	20806.5	39540.7	45229.8	92080.7	78867.2	114845	55490.8	47345.6	167446	37914.4	56466.1	4.75335e+06	70054.8	32156.2	64634.3	73883.8	73154.2	51052.1	42992.8	18491.3	57559.6	19389.6
254	3-(3,5-Difluorophenyl)-L-alanine, 2TMS	3-(3,5-Difluorophenyl)-L-alanine, 2TMS	73	1000499-37-1	52.7	13.42	173659	1.2957e+06	281350	375475	514409	1.07232e+06	161838	313056	243729	162741	644693	453618	315262	401929	1.00225e+06	395175	140387	1.06321e+06	659320	294162	345093	788901	735627	499228	460212	366770	653801	204838	546412	517648	312393	349390	110426	602814	302665	875645	592889	323442	331957	358969	936475	704330	1.95013e+06
255	4,4,6-Trimethyl-2-(1-piperidino)-7-oxabicyclo[4.1.0]hept-2-ene	4,4,6-Trimethyl-2-(1-piperidino)-7-oxabicyclo[4.1.0]hept-2-ene	57	74306-40-4	53.5	13.444	285810	487571	304009	400632	343190	464527	341568	297219	507004	397056	717012	440527	474798	409613	295026	601596	389104	602536	554197	535128	475078	248003	331842	433975	591878	480063	610718	406265	312769	725600	278264	423764	8.77681e+06	490617	242656	634006	789593	359403	274798	309910	387064	517834	362760
256	Heptadecane	Heptadecane	71	629-78-7	74.1	13.446	284500	422830	306839	427108	333574	545245	365430	268576	478657	406978	736376	435325	453320	445217	304915	622457	398156	502348	580007	496269	516230	235822	285538	430871	635779	494681	614584	392806	323944	766958	279279	462241	6.77917e+06	484282	210109	589878	747705	337215	267797	301377	368257	463469	412866
257	3,5-Dibutoxy-1,1,1,7,7,7-hexamethyl-3,5-bis(trimethylsiloxy)tetrasiloxane	3,5-Dibutoxy-1,1,1,7,7,7-hexamethyl-3,5-bis(trimethylsiloxy)tetrasiloxane	327	72439-85-1	70.1	13.53	63485.1	423977	171106	178032	219007	98523.8	124550	164670	173071	132297	176746	224938	417913	159112	237590	344315	143221	298728	122558	113376	181504	244203	183373	241222	130034	320842	346950	101175	191131	192386	117487	266726	413.878	106240	97392.6	181249	234461	79426.1	99943	144546	183089	199953	87217
258	Methyl tetradecanoate	Methyl tetradecanoate	74	124-10-7	81.3	13.645	795929	2.20223e+06	754911	850225	741265	5.28492e+06	591792	647752	1.14039e+06	821397	1.14773e+06	1.82466e+06	968256	5.12074e+06	3.61289e+06	943541	1.16787e+06	1.99238e+06	998304	772859	1.14542e+06	948029	4.2351e+06	4.09089e+06	3.37797e+06	1.60129e+06	1.93107e+06	957052	5.67659e+06	1.31721e+06	882517	1.23937e+06	8191.62	790090	916600	4.19391e+06	1.17439e+06	944218	1.01243e+06	981731	893226	1.27838e+06	5.58649e+06
259	Silane, diethyloctyloxypropoxy-	Silane, diethyloctyloxypropoxy-	245	1000363-07-3	62	13.651	355610	244544	214539	282581	260326	692686	230866	321106	269426	243363	284749	342492	201316	442602	314382	235665	129308	314195	570912	363184	315319	238945	379439	191230	232773	235945	337006	168807	370270	181682	312153	322951	126.808	157231	190010	167676	343815	273553	197929	152176	160548	205965	481825
260	3,5-Di-tert-butyl-2-hydroxybenzaldehyde	3,5-Di-tert-butyl-2-hydroxybenzaldehyde	219	37942-07-7	53.4	13.664	112017	175261	122574	163677	168232	541792	125357	204105	221794	196516	1.87535e+06	2.06655e+06	962545	240549	268119	707440	135067	314868	222768	175765	155324	153458	365394	470509	153152	299149	314311	289410	241353	198936	262585	211663	12713.2	310685	1.43642e+06	232551	354321	139749	186978	278649	259305	244931	2.55513e+06
261	2,2,11,11-tetramethyl-8-(trimethylsilyloxy)-5-((trimethylsilyloxy)methyl)-3,6,10-trioxa-2,11-disiladodecane	2,2,11,11-tetramethyl-8-(trimethylsilyloxy)-5-((trimethylsilyloxy)methyl)-3,6,10-trioxa-2,11-disiladodecane	103	1000368-58-7	63.3	13.719	115022	434394	145863	160125	136219	121517	104645	189246	153942	109265	168249	398277	393893	146755	457145	150221	125871	146301	122405	113823	148990	137155	454400	473591	129803	452969	437442	116183	523283	125809	124601	440638	47543.2	297965	182947	621926	839444	408517	479191	430911	413844	503283	363871
262	Cyclo(glycylprolyl), TMS	Cyclo(glycylprolyl), TMS	226	1000512-90-3	60.2	13.727	38853.5	61519.9	31448.1	63571.7	93264.3	376968	42136.4	42217.2	72167.5	45698.6	49356.3	48402.9	54400.7	139204	83494.2	58278.9	74961.9	103715	65676.6	62175.4	60950.3	61327.5	165438	196934	252004	148280	142882	100251	267454	174130	72690.1	64927.9	747.767	30001.3	44728.7	175555	155590	88049.4	99335.3	120785	124666	96853.9	214498
263	N-[(p-Nitrophenyl)sulfornyl]-hydroxyproline	N-[(p-Nitrophenyl)sulfornyl]-hydroxyproline	271	91088-77-6	57.1	13.845	47009.3	69877.5	90889.7	103369	134782	54913.3	45746.7	65633.4	106167	52691.2	58670.7	72587.3	95945.5	62251.4	44280.6	58880.7	70571.5	66470.3	77458.4	57851	82447.8	337110	44087.9	65996.6	60807.4	63488.5	77227.4	69807.5	117377	89803.3	75927.9	63422.8	7851.9	54275.8	49242.4	76319.1	79899.4	78977	105349	64375.9	76037.6	62372.3	57169.7
264	2,2,16,16-tetramethyl-5,9,13-tris(trimethylsilyloxy)-3,7,11,15-tetraoxa-2,16-disilaheptadecane	2,2,16,16-tetramethyl-5,9,13-tris(trimethylsilyloxy)-3,7,11,15-tetraoxa-2,16-disilaheptadecane	103	1000368-58-9	77	13.869	364387	434394	378056	247626	429601	510269	342126	188738	479811	220661	537626	429115	452898	477472	457145	432957	443522	470957	348696	176618	519373	503773	453466	473479	523194	452969	437442	393276	526228	231023	346201	436985	124805	339255	182961	622389	839442	409342	479191	426200	409576	426675	363871
265	1-Hydroxy-2-methylanthraquinone, TMS derivative	1-Hydroxy-2-methylanthraquinone, TMS derivative	295	1000103-73-5	63.2	13.93	168368	137031	75001.4	188339	104535	176656	136389	125579	134323	125096	120833	134453	105747	161215	76491.8	126543	80657	103496	106018	73910.1	135138	76767.6	96425.9	82839.4	124976	104321	156725	98851.1	266973	136346	101250	102280	450559	265059	129229	270631	247282	234154	187311	171930	236043	207521	209279
266	Hexanoic acid, 6-(4-cyanophenyl)-2-naphthalenyl ester	Hexanoic acid, 6-(4-cyanophenyl)-2-naphthalenyl ester	245	80493-99-8	65	13.948	283565	207321	191688	246204	238136	552397	179187	271494	235870	219770	232876	281747	194033	378026	270043	203287	107469	275973	386135	304499	285302	232771	336073	160964	217163	223713	300969	140278	349143	166313	273789	254440	248.397	148430	169239	164166	362336	232227	191336	144278	151561	191105	329427
267	Ethanol, (2-(3,4-dihydroxyphenyl)-, tris(trimethylsilyl)-	Ethanol, (2-(3,4-dihydroxyphenyl)-, tris(trimethylsilyl)-	267	68595-80-2	64.9	13.953	38946.2	5588.31	34046.4	18779.2	20169.1	35678.9	8284.64	19471.9	12607.1	17182.4	12149.5	33122	16765.4	8918.47	35274.7	26489.7	18648.9	38254.2	19787.2	33293.7	9931.85	27264.8	6137.92	16514.7	39024.2	64466.8	13536.5	23965.8	30400.2	38033.3	11002	15024.8	999.026	10300.8	13809.3	28394.5	23604.5	7721.48	27135	22273.3	8013.21	25797.6	22206.6
268	2,5,8-Triphenyl benzotristriazole	2,5,8-Triphenyl benzotristriazole	75	50617-19-1	54	13.959	107472	1.30723e+06	950259	1.17946e+06	171631	1.00537e+06	101761	979071	153477	149854	1.4857e+06	1.71975e+06	1.48304e+06	1.34629e+06	1.35934e+06	1.28719e+06	110366	253803	199589	118326	1.38199e+06	1.72174e+06	1.20428e+06	1.45969e+06	239361	1.41423e+06	1.9812e+06	133768	1.60804e+06	155635	124245	225555	6122.59	1.31817e+06	1.29792e+06	1.61982e+06	601855	924780	336370	1.41858e+06	1.34084e+06	351484	377146
269	Silane, dimethyl-2-propenyl(tetradecyloxy)-	Silane, dimethyl-2-propenyl(tetradecyloxy)-	271	77774-33-5	73	13.964	334768	303978	319806	432912	368711	414790	331935	318667	503332	340332	376077	305469	363297	539556	370858	400273	389465	250638	476945	335705	402513	357333	406134	565032	699012	551272	663750	414173	405931	522161	389924	545557	4144.11	299447	344650	659247	447381	495321	307182	377245	362565	474215	460227
270	3,4-Dihydroxymandelic acid, 4TMS derivative	3,4-Dihydroxymandelic acid, 4TMS derivative	429	37148-65-5	52.1	14.023	18031.4	54880	31421.3	20389.4	20905.6	98219.4	21858.9	12016.9	71628.2	100529	198700	23558.3	26197.2	25346.6	37855.7	28670.1	16002.5	20506.7	90838.8	49939.2	102475	32491.2	45068.6	52648.3	91280.7	30311.5	17263.6	31553	32868.1	46385.8	53348	82254.1	20650.6	78726	39279.5	39141.3	21498.1	97349.5	64619.4	28387	67544.9	28370	29086.4
271	Hexonic acid, 3-deoxy-, .gamma.-lactone, 2,5,6-tris-O-TMS	Hexonic acid, 3-deoxy-, .gamma.-lactone, 2,5,6-tris-O-TMS	246	1000465-60-5	87.3	14.054	53285.4	194980	106021	308356	103431	257260	45315.6	257981	200958	51208.4	344686	238363	220248	310098	200153	160908	67304	188598	232476	93141.7	134107	158834	325925	325637	290577	155477	383868	52394.3	471316	103555	93794.8	336356	734.654	2.98921e+06	121217	451676	1.48895e+06	238066	829323	272780	586246	944029	968747
272	Bis(2'-hydroxy-3'-isopropylisobutyrophenonato)beryllium(ii)	Bis(2'-hydroxy-3'-isopropylisobutyrophenonato)beryllium(ii)	419	25978-22-7	68	14.095	3077.93	6211.2	1099.22	2913.42	5133.56	9983.4	4022.48	1727.09	7424.78	654.526	7659.31	1069.8	4389.43	5870.63	4603.77	1903.06	2356.95	2510.23	6092.06	859.068	1020.92	2769.23	13787.9	36262.6	41489	44545.4	34171.5	5773.85	22907.3	37350.8	5891.64	1323.85	114.436	1929.95	3673.19	98026.8	122701	34502.1	79363.4	22597.7	40983.9	34762.2	51744.2
273	2-Chloro-5-[(methylamino)sulfonyl]benzoic acid, N-(tert-butyldimethylsilyl)-, tert-butyldimethylsilyl ester	2-Chloro-5-[(methylamino)sulfonyl]benzoic acid, N-(tert-butyldimethylsilyl)-, tert-butyldimethylsilyl ester	420	1000504-69-5	74.1	14.096	2047	2486.16	3312.73	1960.18	1455.83	5291.9	764.863	1906.8	1219.79	615.619	2628.99	723.01	812.169	1221.19	1832.88	1487.21	1113.28	1821.9	1029.7	4422.73	1533.94	2973.05	3367.21	14391.5	18273.9	20466.7	3289.63	3450.57	1690.25	4936.72	3614.55	1267.16	30.4695	1261.16	2010.1	41488.5	50203.3	8472.44	35112.5	9020.9	20228.1	11525.3	21645.9
274	Cyclononasiloxane, octadecamethyl-	Cyclononasiloxane, octadecamethyl-	429	556-71-8	77.7	14.132	81086.6	88840.9	49844.9	72980.6	78960.5	57028.3	64220.5	69550.8	121075	106460	80445	85339.3	80843.6	103246	68632.8	89758.9	80268.8	58576.6	73020	80630.2	55600.8	44659	82750.4	121070	155354	94422	70070.4	108427	125381	77086.8	68978.6	106082	20609.1	93151	68585.3	240907	117684	134557	105632	92259.5	105448	164964	88547.6
275	Carbonic acid, monoamide, N-(2-butyl)-N-hexadecyl-, but-3-ynyl ester	Carbonic acid, monoamide, N-(2-butyl)-N-hexadecyl-, but-3-ynyl ester	364	1000490-54-1	62.3	14.141	29397.5	23794.6	17877.7	22633.5	20081.3	39990.3	30235.9	72760.8	861638	37734.8	33098.1	31844.8	44973.6	106432	33281.4	101030	42406.3	28248.1	87870	18041	92141.2	30031	121010	120793	101817	116228	45916.5	34035.8	29765.7	797798	73089.7	103735	7356.43	25311	24232.5	29913.6	49275.1	15760.5	19280	24563.4	27986.4	37267.5	37684.3
276	benzenamine, 4,4'-(1,4-cyclohexanediyl)bis[N,N-diethyl-	benzenamine, 4,4'-(1,4-cyclohexanediyl)bis[N,N-diethyl-	363	1000398-71-3	53.1	14.146	102717	77789.6	55206.1	65517.3	63228.8	267464	115198	212620	174430	105846	96812.7	106344	376078	83349.6	94777.1	318544	120116	84627.4	251830	50738.6	159498	93171.4	383745	366427	309160	386257	147267	1.33471e+06	111320	204222	201076	310198	378.25	87127.3	75866.8	91912.4	162186	51336.1	76655.8	77767.6	84863.5	113336	140110
277	4-Methyl-N-[-8-quinolinylmethylidene]aniline	4-Methyl-N-[-8-quinolinylmethylidene]aniline	246	26371-77-7	56.2	14.163	52774.5	194142	106372	1.81546e+06	104162	256748	46248.1	1.63773e+06	1.22027e+06	52585.7	344329	239525	220248	310558	200535	161732	66300.8	186695	233305	93141.7	133946	158915	327354	318228	290091	154927	382788	52683.5	471200	104056	95454.7	2.3923e+06	528.416	2.98313e+06	122571	447593	1.48947e+06	238276	158721	273601	585739	944039	193409
278	3,3,5-Tributoxy-1,1,1,7,7,7-hexamethyl-5-(trimethylsiloxy)tetrasiloxane	3,3,5-Tributoxy-1,1,1,7,7,7-hexamethyl-5-(trimethylsiloxy)tetrasiloxane	485	72439-86-2	75	14.183	90549.8	181168	132644	158366	135326	91649.5	98035.9	99836.7	152829	96577.3	80539.3	154648	71183.4	128935	127699	168777	132423	175253	130705	92639.1	126923	115853	107430	80096.8	92461.2	109875	108240	82931.4	168582	129668	111224	167634	14.3302	6951.94	94643.8	48959.6	29889.8	68546.9	26555.4	52329.6	27462.5	45235.1	48679.6
279	(Z)-3-Hexenyl .beta.-glucopyranoside, 4TMS derivative	(Z)-3-Hexenyl .beta.-glucopyranoside, 4TMS derivative	218	1000489-06-2	88.7	14.199	1.43752e+06	4.56877e+06	3.37879e+06	3.73595e+06	3.78328e+06	4.09588e+06	1.5457e+06	2.89147e+06	2.02777e+06	1.5467e+06	5.44928e+06	6.03574e+06	4.9282e+06	4.917e+06	5.50114e+06	4.69543e+06	1.43213e+06	5.09007e+06	3.88721e+06	2.80115e+06	4.88692e+06	4.78103e+06	5.17333e+06	5.40848e+06	4.50067e+06	5.49138e+06	7.90139e+06	1.08709e+06	6.01585e+06	3.02673e+06	3.23767e+06	4.87157e+06	2129.4	4.87121e+06	4.07138e+06	5.27698e+06	9.12083e+06	3.043e+06	3.7743e+06	4.67221e+06	4.66727e+06	6.46656e+06	7.36085e+06
280	s-(-)-2,2'-Bis[diphenylphosphino]-1,1'-binaphthyl	s-(-)-2,2'-Bis[diphenylphosphino]-1,1'-binaphthyl	437	76189-56-5	52.4	14.237	68245.1	160853	276049	147340	156892	189629	69853.7	141635	120222	87008.5	256115	199252	194699	194191	207362	178484	82140.3	184973	165857	122395	116713	739242	177750	128376	121259	120488	164309	44942.3	595911	82830.7	99759.8	156858	504.417	162555	141352	163767	346111	125248	447747	152764	126699	199859	207427
281	3-Methylbenzothiophene	3-Methylbenzothiophene	147	1455-18-1	54.3	14.247	3.59867e+06	1.77704e+06	1.24512e+06	1.4669e+06	1.55326e+06	1.60835e+06	634860	1.26766e+06	767222	602292	1.40441e+06	2.41071e+06	1.02451e+06	1.92045e+06	2.14436e+06	877861	549092	1.97686e+06	1.42993e+06	1.16927e+06	895732	1.43326e+06	1.51265e+06	2.15672e+06	1.87102e+06	2.24137e+06	3.2381e+06	418451	1.0164e+06	1.36884e+06	1.28224e+06	1.85736e+06	6437.61	952694	1.70426e+06	2.29866e+06	3.77319e+06	1.30026e+06	1.61009e+06	1.96855e+06	2.00521e+06	2.69656e+06	2.872e+06
282	.alpha.-D-Mannopyranose, 5TMS derivative	.alpha.-D-Mannopyranose, 5TMS derivative	204	24707-99-1	83.4	14.253	5.57968e+06	2.98925e+06	2.22924e+06	2.21256e+06	2.76588e+06	1.3985e+07	1.05833e+06	2.78988e+06	1.92043e+06	1.38921e+06	6.04676e+06	2.91716e+06	4.23856e+06	2.73221e+06	3.51354e+06	3.17877e+06	1.92263e+06	3.18345e+06	3.24463e+06	2.18306e+06	3.80614e+06	3.88541e+06	6.72663e+06	1.67664e+06	1.97985e+06	2.45212e+06	2.15652e+06	4.17394e+06	1.88102e+06	1.25064e+06	2.13559e+06	2.55652e+06	12941.2	3.9023e+06	2.59419e+06	2.30195e+06	2.51089e+06	1.13738e+07	1.7218e+06	1.69314e+06	1.63241e+06	2.60712e+06	3.19139e+06
283	6-Methoxythymyl 2-methylbutyrate	6-Methoxythymyl 2-methylbutyrate	180	1000413-80-4	60.1	14.286	53695.1	79934	36965.2	49573.7	73874.3	210755	55325.6	59786.8	88168.7	73847.7	100697	65153.1	48304.4	96987.6	56005.2	81066.9	67293	86556.5	80431.4	49996	72711.3	62190.9	143035	116222	92029.3	69089.4	101206	30535.6	103453	55733.4	53127.5	73723.6	993.236	33072.7	37849.1	83597.4	60603	58476.1	32728.4	47536	44642.9	55522.9	58306.4
284	D-Psicofuranose, pentakis(trimethylsilyl) ether (isomer 1)	D-Psicofuranose, pentakis(trimethylsilyl) ether (isomer 1)	217	1000380-12-7	79.6	14.304	3.23335e+06	2.16357e+06	2.51813e+06	1.94668e+06	1.8863e+06	2.35757e+06	915702	1.50778e+06	3.69749e+06	3.31634e+06	2.81273e+06	1.13072e+07	1.79946e+06	2.31948e+06	1.90249e+06	2.14843e+06	857220	1.79159e+06	1.94298e+06	5.87027e+06	1.54419e+06	3.7849e+06	2.16086e+06	1.48338e+06	1.54339e+06	1.66402e+06	1.41218e+07	2.22662e+06	4.39631e+06	6.32084e+06	7.15314e+06	1.74275e+06	11754.2	1.94146e+06	1.74513e+06	1.56093e+06	4.20051e+06	1.47961e+06	3.56337e+06	1.76473e+06	1.66428e+06	1.17555e+07	3.13019e+06
285	D-Fructose, 5TMS derivative	D-Fructose, 5TMS derivative	217	19126-98-8	56.9	14.374	3.22317e+06	2.16524e+06	2.54471e+06	1.94668e+06	1.86455e+06	2.35757e+06	915702	1.50778e+06	3.69749e+06	3.31634e+06	2.81273e+06	1.13072e+07	1.79946e+06	2.30798e+06	1.8941e+06	2.14843e+06	894759	1.79159e+06	1.94298e+06	6.0588e+06	1.54419e+06	3.78834e+06	2.16086e+06	1.48338e+06	1.54339e+06	1.66402e+06	1.41218e+07	1.16499e+07	4.39631e+06	6.32084e+06	7.15388e+06	1.74275e+06	11431.2	1.94146e+06	1.74513e+06	1.56093e+06	4.20051e+06	1.47961e+06	3.55286e+06	1.76473e+06	1.66428e+06	1.17555e+07	3.13019e+06
286	9-Undecylanthracene	9-Undecylanthracene	191	132034-75-4	59.4	14.412	3.70497e+06	4.66038e+06	4.10207e+06	4.50904e+06	4.87562e+06	1.00996e+07	2.53143e+06	4.695e+06	3.44915e+06	2.81001e+06	5.96866e+06	7.17868e+06	4.70976e+06	6.93113e+06	5.88395e+06	4.53738e+06	1.97425e+06	5.88254e+06	6.39803e+06	4.81339e+06	5.08988e+06	5.83727e+06	5.58334e+06	4.1683e+06	4.81129e+06	4.95535e+06	7.154e+06	2.12948e+06	5.84968e+06	3.76242e+06	5.10772e+06	5.09423e+06	4677.87	2.6537e+06	4.77242e+06	3.39545e+06	5.63969e+06	4.25871e+06	3.36567e+06	3.13808e+06	2.77993e+06	4.51537e+06	8.57177e+06
287	butanoic acid, 2-[4-(1,1-dimethylethyl)-2-(1,1-dimethylpropyl)phenoxy]-, methyl ester	butanoic acid, 2-[4-(1,1-dimethylethyl)-2-(1,1-dimethylpropyl)phenoxy]-, methyl ester	291	1000397-86-4	57.3	14.437	421382	577487	534933	589383	631536	1.07105e+06	305429	585614	441252	204314	389353	689997	285997	846894	813161	482324	126847	414210	763219	355188	321796	777138	384755	272897	615241	662544	993261	40593.1	829252	73107	616256	359103	848.539	168660	653017	264057	368497	293716	237368	343406	208397	317717	530569
288	Phthalic acid, di(4-chlorophenyl) ester	Phthalic acid, di(4-chlorophenyl) ester	259	1000315-25-5	52.9	14.481	41919.3	61349.3	80782.9	77839.5	72131.2	151517	64787.3	69267.4	68426.9	128382	67267.1	75066.5	38535	61998.8	85462.3	64927.3	36301.9	98543.4	152553	116739	81162.2	45245.4	59729.6	33918.6	26407.5	42478.2	61023.7	90223.6	67631.1	58021.1	103980	137325	1503.22	16966.4	66160.7	25938.8	16476.6	42819.9	33519.3	47689.9	24766.2	38843.3	22267.2
289	Estra-1,3,5(10)-trien-17-one, 2-(acetyloxy)-3-methoxy-	Estra-1,3,5(10)-trien-17-one, 2-(acetyloxy)-3-methoxy-	311	77883-33-1	54.8	14.498	8563.26	12724.1	5556.44	8373.74	11741.5	94092.6	9832.45	7751.09	11154.8	8133.17	3017.7	10413.4	7912.91	28833.9	23031.1	5618.39	8558.84	22516.4	23339.7	17056.4	17143.8	17440.1	56309.4	48955.7	116731	52925.9	63541	30112.2	99684.9	55423	24326	20557.1	495.227	4607.06	8405.36	75593.4	51632.7	22684.6	37903.3	28356.7	44726.5	26737.1	130039
290	D-Allofuranose, pentakis(trimethylsilyl) ether	D-Allofuranose, pentakis(trimethylsilyl) ether	218	1000380-20-4	92.8	14.541	4.29296e+06	4.83938e+06	4.72783e+06	5.17165e+06	5.62399e+06	1.04538e+07	2.92824e+06	5.38011e+06	3.97146e+06	3.38306e+06	6.79439e+06	7.56716e+06	5.37531e+06	7.9501e+06	6.80259e+06	5.27551e+06	2.29384e+06	6.10223e+06	7.34983e+06	5.50694e+06	5.95268e+06	6.59247e+06	6.35879e+06	4.86422e+06	5.60153e+06	5.1014e+06	8.103e+06	2.43513e+06	6.79025e+06	4.31037e+06	5.88625e+06	5.97067e+06	2335.11	3.04718e+06	5.50448e+06	3.89871e+06	7.36633e+06	5.35609e+06	3.86031e+06	3.57127e+06	3.21962e+06	5.29247e+06	9.69697e+06
291	1,2-Ethenediol, 2TMS derivative	1,2-Ethenediol, 2TMS derivative	73	26327-98-0	58.1	14.587	5.64087e+06	1.62964e+07	1.00585e+07	1.27699e+07	1.2355e+07	1.36766e+07	6.08679e+06	1.11211e+07	7.86428e+06	5.28584e+06	1.88311e+07	1.87432e+07	1.84638e+07	1.68721e+07	1.83718e+07	1.63013e+07	5.8954e+06	1.70499e+07	9.29344e+06	8.60521e+06	1.49561e+07	1.64319e+07	1.74744e+07	1.85999e+07	1.5019e+07	1.87615e+07	2.10461e+07	4.08232e+06	1.76518e+07	1.00786e+07	8.75617e+06	1.57184e+07	86217.6	2.03084e+07	1.57349e+07	1.96749e+07	3.24847e+07	1.2772e+07	1.62374e+07	1.87837e+07	1.91138e+07	2.1037e+07	4.61062e+07
292	2'-Methyl-2,3'-bi(1H-indole)	2'-Methyl-2,3'-bi(1H-indole)	246	1000326-83-2	50.2	14.589	855619	2.10237e+06	1.43545e+06	1.79889e+06	1.85031e+06	1.88686e+06	857227	1.63773e+06	1.20912e+06	792204	2.80532e+06	3.14002e+06	2.71311e+06	2.53378e+06	3.15234e+06	2.30831e+06	851128	2.56263e+06	1.74291e+06	1.24313e+06	2.00243e+06	2.5968e+06	2.85693e+06	3.01983e+06	2.35654e+06	3.06968e+06	4.06363e+06	598216	3.10707e+06	1.42779e+06	1.47209e+06	2.40626e+06	340.249	2.99105e+06	2.00046e+06	2.79348e+06	5.15394e+06	1.76935e+06	2.25429e+06	2.74974e+06	2.81955e+06	3.48326e+06	2.93123e+06
293	Isophthalic acid, di(4-chloro-2-methylphenyl) ester	Isophthalic acid, di(4-chloro-2-methylphenyl) ester	273	1010344-64-8	69.3	14.595	299738	913672	519979	720283	748713	836990	382734	636376	502174	329261	1.13047e+06	1.20298e+06	1.09938e+06	937701	1.14438e+06	1.01054e+06	314730	1.05436e+06	743727	505418	890773	1.01192e+06	1.03334e+06	1.108e+06	906481	1.10883e+06	1.61955e+06	213932	1.21856e+06	579049	637084	977545	565.094	1.24063e+06	807171	1.05261e+06	2.01212e+06	626604	852061	994363	1.05511e+06	1.40116e+06	1.51606e+06
294	Phthalic acid, 4,5-dimethyl-, dimethyl ester	Phthalic acid, 4,5-dimethyl-, dimethyl ester	191	17649-59-1	51.2	14.599	2.2246e+06	6.61475e+06	3.96373e+06	4.78787e+06	5.29433e+06	4.98873e+06	2.26235e+06	4.27221e+06	3.13361e+06	1.59571e+06	8.0445e+06	8.38288e+06	7.98894e+06	6.73146e+06	7.98848e+06	6.17304e+06	2.20491e+06	7.03343e+06	4.98639e+06	3.21399e+06	5.36059e+06	6.98313e+06	8.01374e+06	7.96218e+06	6.11214e+06	8.22171e+06	1.12004e+07	1.59487e+06	7.50248e+06	4.22381e+06	3.79374e+06	6.38416e+06	33698.9	9.27052e+06	5.86839e+06	7.66711e+06	1.41926e+07	4.76911e+06	6.11448e+06	7.61878e+06	7.97496e+06	1.03316e+07	8.90504e+06
295	DL-Glyceraldehyde, tris(trimethylsilyl) ether	DL-Glyceraldehyde, tris(trimethylsilyl) ether	218	1000352-23-2	67.4	14.605	3.03738e+06	9.25342e+06	5.91242e+06	7.04383e+06	7.12496e+06	7.80028e+06	3.23131e+06	5.94811e+06	4.36196e+06	2.97608e+06	1.13022e+07	1.10135e+07	1.11552e+07	8.88632e+06	1.07164e+07	9.16191e+06	3.10564e+06	9.66355e+06	7.03188e+06	4.94387e+06	8.68219e+06	8.94162e+06	1.03521e+07	1.0187e+07	8.44791e+06	1.06237e+07	1.36586e+07	2.11358e+06	1.02151e+07	5.55154e+06	5.71983e+06	8.31668e+06	2343.4	1.33758e+07	7.41907e+06	1.0752e+07	1.64949e+07	6.14967e+06	8.23041e+06	9.36292e+06	1.0668e+07	1.33937e+07	1.26269e+07
296	1,1,1,3,3,5,5,7,7,9,9,11,11,13,13,15,15,17,17,17-icosamethylnonasiloxane	1,1,1,3,3,5,5,7,7,9,9,11,11,13,13,15,15,17,17,17-icosamethylnonasiloxane	221	2652-13-3	68.3	14.666	270615	234512	238075	397697	476653	289785	236984	320228	425344	296446	581063	407403	290656	426679	249378	333795	340668	387728	306670	351257	351872	269349	277522	396629	334784	434934	496718	410509	415109	422515	332274	337127	73092.9	459124	217787	398881	279741	264081	366223	290706	246342	451193	329370
297	1,5-Anhydroglucitol, 4TMS derivative	1,5-Anhydroglucitol, 4TMS derivative	217	82682-67-5	86.3	14.675	6.88392e+06	1.76242e+07	1.33447e+07	1.56441e+07	1.57126e+07	1.78352e+06	915328	1.42235e+07	9.66699e+06	6.90683e+06	4.76315e+07	4.76752e+07	1.86958e+06	1.72119e+07	1.97342e+07	1.63506e+06	1.05641e+06	1.78898e+06	1.81e+06	1.49625e+06	1.73358e+07	1.82817e+07	1.57919e+06	1.41658e+06	2.23054e+06	1.90946e+07	4.93888e+07	769057	2.23485e+06	1.29914e+07	1.29319e+07	1.62772e+07	12151.4	2.06162e+07	1.64843e+07	1.37047e+06	5.02914e+07	1.54068e+06	1.48331e+06	1.85701e+07	1.95923e+07	4.81093e+07	5.01509e+07
298	Myristic acid, TMS derivative	Myristic acid, TMS derivative	285	18603-17-3	83	14.688	951149	1.28915e+06	943003	1.58092e+06	2.11134e+06	901825	861256	1.20267e+06	1.97688e+06	877122	978599	1.4336e+06	1.59428e+06	1.17961e+06	1.12453e+06	1.31394e+06	1.01593e+06	1.43739e+06	1.23776e+06	1.13973e+06	1.58104e+06	3.21816e+06	1.05276e+06	1.36538e+06	2.21545e+06	1.59293e+06	1.6883e+06	1.4843e+06	1.91757e+06	1.88347e+06	1.15198e+06	954522	55229.7	740577	755793	1.36534e+06	1.35307e+06	1.33321e+06	1.40798e+06	983272	1.30747e+06	892914	832823
299	Naphthalene-2,6-dicarboxylic acid, p-butoxyphenyl ester, p-pentylphenyl ester	Naphthalene-2,6-dicarboxylic acid, p-butoxyphenyl ester, p-pentylphenyl ester	345	1000189-73-3	62.8	14.706	138027	182186	78557.7	1.36381e+06	205474	159378	126846	362937	104244	60988.5	374184	114122	834311	342209	124488	488620	808531	409347	574324	210997	143950	138606	226195	114812	740020	793048	1.17054e+06	75943.3	1.07078e+06	99070.7	121859	873071	209.046	167318	793700	250893	247509	181678	197367	504058	124817	773426	792286
300	9-(2-Carboxyethyl)-2,2,4,4-tetramethyl-1,2,3,4-tetrahydro-.gamma.-carboline	9-(2-Carboxyethyl)-2,2,4,4-tetramethyl-1,2,3,4-tetrahydro-.gamma.-carboline	285	1010071-43-1	51.1	14.796	76704.9	91124.4	70895.4	92140.9	2.1109e+06	95360.5	68985	64209.1	105510	70532.4	103812	110006	1.59416e+06	90808.7	74356	89019.8	89037.5	79008.3	102809	73839	92616	180299	79878.8	111930	126555	106606	125437	78742.4	136813	170926	86139.8	109552	55581.7	74361.8	88536.5	117118	102820	115294	85064	80544.4	82252.9	106728	90401.2
301	1H-Indole, 1-(trimethysilyl)-2,5-bis[(trimethylsilyl)oxy]-	1H-Indole, 1-(trimethysilyl)-2,5-bis[(trimethylsilyl)oxy]-	365	74381-41-2	61.3	14.808	2.41776e+06	1.0892e+06	2.05667e+06	2.68213e+06	2.45051e+06	4.28262e+06	2.29959e+06	2.33533e+06	3.58124e+06	2.55701e+06	1.0234e+06	962556	2.49271e+06	3.06284e+06	2.38335e+06	2.53871e+06	2.25646e+06	1.06553e+06	2.95158e+06	1.70345e+06	2.70795e+06	648624	3.19037e+06	3.18852e+06	8.99021e+06	4.40695e+06	5.32687e+06	2.42221e+06	1.36888e+06	4.55023e+06	1.9403e+06	3.09638e+06	1294.11	1.33796e+06	1.16382e+06	4.67679e+06	2.80618e+06	1.91128e+06	1.37306e+06	1.68936e+06	1.67019e+06	1.49307e+06	3.14767e+06
302	Phenyl-.beta.-D-glucuronide, 4TMS derivative	Phenyl-.beta.-D-glucuronide, 4TMS derivative	376	1010485-87-9	60.3	14.849	2.00887e+06	1.23591e+06	1.05738e+06	1.42767e+06	1.21391e+06	3.87136e+06	844882	978654	908328	917248	741314	1.76484e+06	764052	1.98824e+06	1.44943e+06	1.01016e+06	651133	1.46767e+06	1.67154e+06	1.55078e+06	1.75163e+06	1.89879e+06	2.2621e+06	2.22959e+06	2.50312e+06	2.57177e+06	3.42584e+06	1.55885e+06	3.22181e+06	2.49087e+06	1.64137e+06	1.55251e+06	89.9796	580295	1.13344e+06	1.60556e+06	2.72275e+06	1.65653e+06	1.2937e+06	1.10622e+06	1.49342e+06	1.41638e+06	3.47079e+06
303	1,2-Benzenedicarboxylic acid, bis(2-methylpropyl) ester	1,2-Benzenedicarboxylic acid, bis(2-methylpropyl) ester	149	84-69-5	65.7	14.864	839918	790255	545188	858218	728478	1.18387e+06	536749	590917	873922	708771	712785	955265	559488	1.18272e+06	840375	681908	710600	751164	841567	686411	781307	828091	1.14382e+06	1.50329e+06	1.60787e+06	1.38103e+06	1.44518e+06	932312	1.42914e+06	1.21469e+06	860182	984253	1204.6	550705	821835	1.62918e+06	1.34637e+06	923234	810386	908306	888788	1.17029e+06	1.42202e+06
304	6-Fluoro-2-trifluoromethylbenzoic acid, 2-formyl-4,6-dichlorophenyl ester	6-Fluoro-2-trifluoromethylbenzoic acid, 2-formyl-4,6-dichlorophenyl ester	191	1000343-74-4	59.9	14.923	1.68444e+07	1.97902e+07	1.89795e+07	1.89271e+07	2.01277e+07	2.09736e+07	1.70111e+07	2.03149e+07	1.79293e+07	1.69464e+07	2.31371e+07	2.0452e+07	2.1739e+07	2.05301e+07	2.09903e+07	2.04153e+07	1.61752e+07	2.04038e+07	1.99473e+07	1.99574e+07	1.94739e+07	2.02641e+07	2.05732e+07	2.01318e+07	2.02274e+07	2.046e+07	2.14654e+07	1.44434e+07	2.11004e+07	1.79243e+07	1.8946e+07	2.00423e+07	32995	2.01366e+07	2.06322e+07	2.07184e+07	2.2085e+07	1.98851e+07	2.00848e+07	2.0843e+07	1.95434e+07	2.21758e+07	2.65997e+07
305	Phenol, 2,4,6-tri-tert-butyl-	Phenol, 2,4,6-tri-tert-butyl-	247	732-26-3	64	14.953	91573.8	55057.1	33150.2	127518	32254.4	200804	25788.6	55332.4	51291.7	42317.7	329131	51969.3	256748	103669	108600	198910	32861.6	87257.2	74591.5	42106	165969	191687	181531	72272.5	47669.8	109626	128336	84843.7	70782.9	59854.8	70523.1	50969.7	388.546	209401	234941	234471	299967	40850.1	34860.5	109647	178546	80061.7	91273.8
306	Boronic acid, ethyl-, dimethyl ester	Boronic acid, ethyl-, dimethyl ester	203	7318-82-3	50.9	14.978	67203.3	206222	32474.3	81212.7	62742.8	45167.6	31007.2	90812	71308.5	122772	63322.6	78271.9	157488	62670.1	88137.1	52458.8	90594.7	59604.9	114110	126921	213453	131432	86994.6	64682.5	74042.4	78039	121373	72055.9	88913	114546	209703	82310	220.604	246416	132754	117252	152110	243279	132775	138924	107524	188816	124895
307	D-(+)-Galactopyranose, 5TMS derivative (isomer 1)	D-(+)-Galactopyranose, 5TMS derivative (isomer 1)	218	1000380-14-8	83.3	14.997	3.5106e+06	7.15483e+06	5.56417e+06	5.49121e+06	7.61418e+06	8.84495e+06	3.66317e+06	7.65866e+06	4.67836e+06	3.43056e+06	1.2786e+07	8.06814e+06	1.03295e+07	8.11138e+06	8.78471e+06	7.9173e+06	3.1558e+06	8.35676e+06	7.43618e+06	6.95798e+06	6.65556e+06	7.708e+06	8.52857e+06	7.7617e+06	7.71911e+06	7.72206e+06	1.00473e+07	2.10867e+06	9.13425e+06	4.20931e+06	5.99307e+06	7.33259e+06	266.379	8.16433e+06	9.25282e+06	9.47701e+06	1.30314e+07	7.75053e+06	8.59453e+06	9.0307e+06	7.28262e+06	1.22934e+07	1.37175e+07
308	Silane, diethyloctyloxy(trans-4-methylcyclohexyloxy)-	Silane, diethyloctyloxy(trans-4-methylcyclohexyloxy)-	203	1000363-56-6	58.6	15.01	38668.2	56534.7	128580	81212.7	62742.8	45167.6	31007.2	36292.8	17725	81991.5	108728	60111.9	157488	61986.9	88137.1	60566.5	215385	59604.9	114221	94123.6	213618	57554.7	87477.6	64682.5	74042.4	76154.7	80816.4	72055.9	152664	133153	77039.4	59240.5	443.356	120820	473792	115478	152110	174092	181985	224929	149914	170070	306204
309	.beta.-D-Lactose, (isomer 2), 8TMS derivative	.beta.-D-Lactose, (isomer 2), 8TMS derivative	204	1000380-08-8	85.7	15.052	1.99606e+07	3.07068e+07	2.81898e+07	2.80718e+07	3.07742e+07	3.53939e+07	2.01029e+07	3.29332e+07	2.45509e+07	2.00673e+07	4.04557e+07	3.45812e+07	3.57981e+07	3.29298e+07	3.4724e+07	3.31609e+07	1.94445e+07	3.32011e+07	3.2268e+07	3.08237e+07	3.03447e+07	3.25189e+07	3.31296e+07	3.25057e+07	3.26512e+07	3.29283e+07	3.69757e+07	1.80706e+07	3.51468e+07	2.07948e+07	2.81873e+07	3.09252e+07	4991.62	3.1498e+07	3.44569e+07	3.50416e+07	3.76071e+07	3.09726e+07	3.28139e+07	3.32575e+07	3.05103e+07	3.78647e+07	4.01269e+07
310	Carbonic acid, monoamide, N-(2-pentyl)-N-nonyl-, propargyl ester	Carbonic acid, monoamide, N-(2-pentyl)-N-nonyl-, propargyl ester	252	1000490-04-5	55.3	15.067	29741.7	11684.3	7056.79	19242.9	34526	189709	17667.2	12932.7	37950.1	16941.2	28418	19223.7	9018.82	39882.6	22646.7	13896.1	21470.9	26595.4	15958.9	14602.1	6680.47	16080.9	51517.4	74798.3	110593	55440.6	67507.3	32524	47311.6	52880.7	4998.05	14580	6415.91	11994.8	16586.3	112812	91229.8	66634.1	74741.8	58177	77496.4	67464.4	68731.2
311	Benzenecarbothioic acid, 2,4,6-triethyl-, S-(2-phenylethyl) ester	Benzenecarbothioic acid, 2,4,6-triethyl-, S-(2-phenylethyl) ester	189	64712-67-0	61.8	15.097	720967	1.81888e+06	1.03413e+06	1.21405e+06	1.52229e+06	892461	677311	1.24202e+06	1.11585e+06	679501	2.15917e+06	1.04188e+06	2.15825e+06	1.98605e+06	1.14597e+06	995010	638622	796599	915394	1.01535e+06	1.55975e+06	784455	925368	1.10142e+06	805866	1.16684e+06	1.3907e+06	441658	1.91581e+06	1.0946e+06	1.0545e+06	931412		2.09485e+06	720380	1.92527e+06	1.97895e+06	486292	1.80585e+06	1.73447e+06	1.37234e+06	1.22198e+06	2.14964e+06
312	.alpha.-D-Glucopyranose, 4,6-O-ethylidene-, 3TMS derivative	.alpha.-D-Glucopyranose, 4,6-O-ethylidene-, 3TMS derivative	217	1000478-61-2	89.3	15.114	2.24715e+06	6.03992e+06	2.96523e+06	4.28841e+06	5.00506e+06	5.34547e+06	2.42521e+06	5.07154e+06	3.67901e+06	1.98067e+06	8.76454e+06	8.14672e+06	8.74827e+06	5.9302e+06	8.97167e+06	6.25383e+06	2.33383e+06	6.88229e+06	4.91731e+06	3.42448e+06	4.89486e+06	5.99848e+06	8.44094e+06	8.52405e+06	7.33348e+06	7.69848e+06	9.64002e+06	1.27404e+06	7.98456e+06	3.70887e+06	3.43811e+06	5.2346e+06	2746.74	1.20616e+07	5.0733e+06	8.15966e+06	1.35254e+07	4.46768e+06	6.62562e+06	6.79165e+06	1.01201e+07	9.96098e+06	9.16004e+06
313	2-[(3-Iodo-benzylidene)-amino]-4,5,6,7-tetrahydro-benzo[b]thiophene-3-carbonitrile	2-[(3-Iodo-benzylidene)-amino]-4,5,6,7-tetrahydro-benzo[b]thiophene-3-carbonitrile	364	330682-81-0	52.3	15.148	12267.7	61833.7	50468	22078.7	59081.3	78862.6	18710.9	32094.2	46454.6	26682.1	74768.9	79249.9	64288.3	47920.5	92493.2	44842.8	34257.9	62429.5	37818.9	17275.5	36607.6	65150.4	73683.2	104015	90333.4	42833.5	40635.8	32711.1	77172.5	61216.4	41670.9	40432.2	35.6528	114231	44810.4	76355.6	164611	49618.6	70504.4	62864	91325.9	93018.5	79911
314	Silane, diethyl(4-acetylphenoxy)undecyloxy-	Silane, diethyl(4-acetylphenoxy)undecyloxy-	363	1000363-25-5	61.4	15.149	42192.8	186078	121885	93289.3	124787	77429.2	94796.9	90427.9	162196	81095.2	249531	237399	212490	149601	69560.1	150289	92483.8	191800	108940	78020.4	107762	195861	227958	214762	177118	192552	265568	89508.9	215905	138189	173229	219167	121.464	320529	137597	241672	547814	133969	193919	197781	260989	297462	241535
315	1-Diphenyl(tert-butyl)silyloxy-4-methoxybenzene	1-Diphenyl(tert-butyl)silyloxy-4-methoxybenzene	305	1000307-86-6	66.1	15.167	647360	546021	1.11727e+06	633140	501218	1.39535e+06	371874	618639	430089	450846	651215	806594	624976	856713	709623	570552	319398	779426	928317	770701	881780	1.20683e+06	806494	553711	634328	671352	928139	354449	1.72281e+06	551158	827237	893591	68.1918	511383	668556	505958	1.35041e+06	604410	1.25622e+06	456686	610415	673390	1.10048e+06
316	2,2-Dimethyl-propyl 2,2-dimethyl-propanesulfinyl sulfone	2,2-Dimethyl-propyl 2,2-dimethyl-propanesulfinyl sulfone	57	82360-14-3	52.1	15.175	142426	226116	160616	166342	253533	203853	167286	207476	254679	176132	162849	139736	161145	123718	143818	228989	232338	303294	184494	217623	127876	127660	228166	316749	162111	255801	355335	252645	331196	273179	140897	267196	8.57044e+06	105022	121660	442334	164260	152523	226892	204825	249231	121486	308879
317	Pentadecanoic acid, TBDMS derivative	Pentadecanoic acid, TBDMS derivative	299	104255-80-3	51.6	15.201	30433.7	58904.9	35377.1	95583	89815.4	35368.3	34268.2	69600.2	137336	34460.8	28580.6	65871.9	64445.7	38221.3	42512.1	45815.5	45941.4	47968.1	43957.5	37966.2	64116	147288	34322.7	48950.8	52666.2	56146.8	50240.8	44705	70305.1	83302.7	62944	40721.4	6467.04	34900.4	25755.2	42144.7	47792.5	61722.6	46828.2	27008.6	42802.2	34757	37019.2
318	Tetracosamethyl-cyclododecasiloxane	Tetracosamethyl-cyclododecasiloxane	379	18919-94-3	52.5	15.239	25069	16189.5	20973.1	24806.6	28508.1	38545.1	22490.4	19120.3	32820.2	26575.1	581074	25599.9	454305	27227.3	24072.2	25452.3	18951.7	23685	31085.7	18317.1	28537.6	18360.3	35031.5	35374.4	109850	53683.1	68984.2	28900.5	26181.6	56992.4	22740.6	32875.7	205.216	20473.1	22035.4	84222.2	33120.2	28459.7	21558.4	24591.7	23948.3	535387	43058.8
319	Phthalic acid, 6-ethyl-3-octyl butyl ester	Phthalic acid, 6-ethyl-3-octyl butyl ester	149	1000315-17-4	74.3	15.257	376846	462019	243188	414370	362418	538783	256805	388849	534105	353800	705648	522167	647947	578724	683441	479989	443214	546055	310533	319318	286482	520562	621844	897421	833150	733319	448346	458097	621980	464137	451285	591490	472.105	1.10554e+06	539676	931439	1.53289e+06	410777	489800	536942	568149	789041	571295
320	.beta.-D-(+)-Mannopyranose, 5TMS derivative	.beta.-D-(+)-Mannopyranose, 5TMS derivative	191	1000380-13-0	70.1	15.284	1.3813e+06	1.26828e+06	4.12044e+06	4.54648e+06	5.79269e+06	3.92389e+06	2.63655e+06	4.73784e+06	3.95995e+06	2.3146e+06	9.30134e+06	1.33264e+06	7.80906e+06	1.39152e+06	1.20325e+06	6.91473e+06	2.50888e+06	6.63694e+06	5.4558e+06	3.83626e+06	1.25289e+06	2.18355e+06	2.59806e+06	3.48449e+06	3.28548e+06	3.76072e+06	4.47075e+06	1.5909e+06	3.34507e+06	2.00316e+06	1.05132e+06	1.09816e+06	27801.3	1.20733e+07	5.48771e+06	2.8449e+06	5.84595e+06	1.68293e+06	2.32648e+06	1.74015e+06	3.29291e+06	2.2582e+06	2.96504e+06
321	bis-(4,6-Di-azido-1,3,5-triazin-2-yl)-amine	bis-(4,6-Di-azido-1,3,5-triazin-2-yl)-amine	320	1000460-31-6	51.1	15.294	170253	366816	268460	271536	388903	446016	171579	380650	230952	258887	675068	419149	536211	414058	438296	387464	151960	427380	368890	345857	314656	389291	436083	387799	372101	397514	519413	101866	457871	193783	278269	360121	23.4838	396149	447079	471042	681779	379415	420569	452733	344093	634998	718718
322	Hexadecanoic acid, methyl ester	Hexadecanoic acid, methyl ester	74	112-39-0	89.7	15.347	1.57301e+06	4.44366e+06	2.19479e+06	1.61333e+06	1.61877e+06	5.93404e+06	1.12112e+06	1.29843e+06	1.62933e+06	1.40063e+06	2.03541e+06	3.30111e+06	1.62821e+06	7.62181e+06	5.16604e+06	1.8395e+06	1.99921e+06	3.93214e+06	2.05929e+06	2.21924e+06	3.346e+06	3.37084e+06	6.34327e+06	5.91156e+06	7.3209e+06	3.55668e+06	5.32995e+06	1.96519e+06	8.53553e+06	2.72722e+06	2.28852e+06	2.75375e+06	9570.26	921280	1.57161e+06	7.22219e+06	1.52197e+06	1.58297e+06	1.85106e+06	1.29462e+06	1.45113e+06	1.59245e+06	6.93008e+06
323	D,L-o-Tyrosine, 3TMS derivative	D,L-o-Tyrosine, 3TMS derivative	218	1000479-22-3	69.4	15.41	705992	8.44504e+06	6.46078e+06	6.31435e+06	8.44954e+06	1.46431e+06	255888	8.44922e+06	331917	471074	1.38168e+07	8.9485e+06	1.22855e+07	8.89256e+06	9.92068e+06	8.98521e+06	3.92656e+06	9.47522e+06	8.28222e+06	7.83063e+06	7.27037e+06	8.32652e+06	9.85122e+06	1.15924e+06	749888	8.69347e+06	1.1062e+07	195023	632067	303836	6.40017e+06	8.14184e+06	327.086	1.04875e+07	1.05617e+07	1.28701e+06	3.03662e+06	1.01835e+06	879510	1.05309e+07	821719	1.35915e+07	1.50699e+07
324	Fluoren-2-one, 7-propyloxy-2-(oxypropionic acid)-	Fluoren-2-one, 7-propyloxy-2-(oxypropionic acid)-	312	1000318-32-2	51.5	15.422	45982.7	81273.3	64508.2	60686.6	108143	49332.3	74564.3	59516.2	46062.7	63852.9	56086.8	92789.4	62130	72669	57855	82967.8	31933.6	95694.1	146911	95924.5	83256.1	93414.6	62633.6	44697.3	62673.2	74317.6	72454.2	39547	111305	57965.4	98929.3	147711	906.518	23901.5	48730.2	31124.2	50817.5	37497.9	33385.9	50887.1	28644.6	46390.3	38971.1
325	Aspidospermidin-20-one, 1-acetyl-17-methoxy-	Aspidospermidin-20-one, 1-acetyl-17-methoxy-	325	36458-96-5	58.3	15.429	23731.1	41633.1	32919.2	37016.5	49718.9	291795	36634.3	35629.3	29102.2	27041.3	26791.5	42967.8	35039.2	99434	67784.9	37639.1	36676	89857.1	87778.4	63890.8	55795.2	55552.8	173665	144253	335076	141276	184320	85105.7	329294	155598	61387.1	68155.6	931.553	13096.7	35261.8	208572	139923	69817.2	86563.4	62757	121322	77698.6	328801
326	2,6-Dimethyl-3,5-diphenyl-4-pyran-4-thione	2,6-Dimethyl-3,5-diphenyl-4-pyran-4-thione	291	1000427-87-6	52.4	15.461	1.212e+06	2.6483e+06	1.96214e+06	1.95475e+06	2.66196e+06	3.27276e+06	1.26293e+06	2.68116e+06	1.65888e+06	1.20778e+06	4.51151e+06	2.78472e+06	3.95664e+06	2.80469e+06	3.12952e+06	2.81605e+06	1.17467e+06	2.95758e+06	2.56873e+06	2.43638e+06	2.2839e+06	2.59465e+06	3.10651e+06	2.93766e+06	2.747e+06	2.7424e+06	3.57494e+06	747014	3.17589e+06	1.47097e+06	2.01066e+06	2.58157e+06	140.896	3.36364e+06	3.3897e+06	3.49931e+06	4.97416e+06	2.7828e+06	3.40851e+06	3.34117e+06	2.90738e+06	4.53554e+06	5.05299e+06
327	4-(3,5-Difluorophenyl)aniline, N-methyl-	4-(3,5-Difluorophenyl)aniline, N-methyl-	219	1010512-42-4	50.7	15.476	131904	3.85083e+06	2.90192e+06	2.88689e+06	3.83721e+06	273415	1.89199e+06	3.86886e+06	2.46338e+06	168476	6.18604e+06	4.06571e+06	5.57055e+06	4.03472e+06	4.48051e+06	4.05864e+06	1.7841e+06	4.29516e+06	3.74946e+06	3.57741e+06	3.30947e+06	3.75826e+06	4.48259e+06	228322	3.95988e+06	3.95221e+06	5.10137e+06	1.10782e+06	4.54872e+06	2.14618e+06	2.94392e+06	3.74158e+06	386.655	4.76195e+06	4.76295e+06	4.95179e+06	567511	3.96623e+06	4.84705e+06	4.71872e+06	4.16743e+06	6.17625e+06	6.88178e+06
328	Pentadecanoic acid, TMS derivative	Pentadecanoic acid, TMS derivative	299	74367-22-9	75.4	15.493	335354	513288	309591	795748	647192	297694	286301	603485	1.11644e+06	277129	334300	445256	509205	380034	358107	367574	346024	509021	447890	385495	575399	971878	343670	398535	511587	421156	457375	458122	686305	675561	406957	303439	30211.3	285378	263784	358027	399320	500437	429473	257256	364712	308347	335445
329	1-Hexadecanol, TBDMS derivative	1-Hexadecanol, TBDMS derivative	299	76358-80-0	74.3	15.594	259680	441927	333316	346381	349922	320210	273328	283484	476471	249889	388796	331467	342898	305686	282414	327167	385948	273646	453976	272675	352197	833129	278607	378486	349635	293210	338518	381963	430076	261050	313488	351840	14474	280102	316668	333439	354158	374481	285589	216531	251844	403383	263684
330	Histamine, N,N'-di(trifluoroacetyl)-	Histamine, N,N'-di(trifluoroacetyl)-	190	1000374-88-7	51.6	15.618	271999	159767	273407	261719	215213	218755	273144	402943	167717	502660	158034	223375	293497	220665	247601	155435	650538	243701	237515	244263	226066	231509	291000	293846	197049	260112	177566	320940	302828	190776	581632	291604	630.679	413576	739905	405716	284953	602424	232527	423235	629875	287365	327337
331	Acetic acid, methoxy-, methyl ester	Acetic acid, methoxy-, methyl ester	75	6290-49-9	60.7	15.621	2.22628e+06	3.89063e+06	3.26435e+06	3.17307e+06	3.81283e+06	4.36508e+06	2.32951e+06	3.95373e+06	2.82991e+06	2.15273e+06	5.09327e+06	4.05076e+06	4.82864e+06	3.99003e+06	4.29753e+06	4.06918e+06	2.24948e+06	4.22991e+06	3.93068e+06	3.75585e+06	3.59139e+06	4.07659e+06	4.37927e+06	4.18395e+06	4.02093e+06	4.04089e+06	4.60384e+06	1.52933e+06	4.41104e+06	2.55387e+06	3.32074e+06	3.90204e+06	16825.7	4.94964e+06	4.97613e+06	4.9312e+06	5.77037e+06	4.44839e+06	4.97784e+06	4.95889e+06	4.55693e+06	5.58669e+06	5.8536e+06
332	.beta.-D-Glucopyranoside, 3-[[(2E)-3-(4-hydroxyphenyl)-1-oxo-2-propen-1-yl]oxy]-1-methylbutyl, 5TMS derivative	.beta.-D-Glucopyranoside, 3-[[(2E)-3-(4-hydroxyphenyl)-1-oxo-2-propen-1-yl]oxy]-1-methylbutyl, 5TMS derivative	204	1000480-96-4	65.9	15.628	1.97421e+07	3.27557e+07	2.86951e+07	3.00865e+07	3.25964e+07	3.56343e+07	1.99908e+07	3.2875e+07	2.62643e+07	2.0039e+07	4.07119e+07	3.48924e+07	3.9693e+07	3.31056e+07	3.5218e+07	3.31493e+07	1.98221e+07	3.49459e+07	3.27494e+07	3.27476e+07	3.06508e+07	3.3166e+07	3.51962e+07	3.52045e+07	3.30729e+07	3.30416e+07	3.72626e+07	1.82299e+07	3.49669e+07	2.38905e+07	2.98566e+07	3.28198e+07	3008.18	3.51294e+07	3.52358e+07	3.55233e+07	4.23574e+07	3.26256e+07	3.46661e+07	3.50926e+07	3.28477e+07	4.02447e+07	4.32937e+07
333	(5R,8aR)-3-(Hex-5-en-1-yl)-5-(pent-4-en-1-yl)octahydroindolizine	(5R,8aR)-3-(Hex-5-en-1-yl)-5-(pent-4-en-1-yl)octahydroindolizine	320	1000367-13-6	55.2	15.631	274470	628136	445005	441583	629335	771867	294414	607138	375650	272697	1.07474e+06	645692	955007	640680	736272	654944	263929	694570	586220	561802	515344	600391	723482	681036	628815	637440	831516	166778	737237	325797	468281	581228	154.735	756944	769399	801783	1.13781e+06	632610	772138	776018	662350	1.02874e+06	1.16162e+06
334	Dibutyl phthalate	Dibutyl phthalate	149	84-74-2	81.5	15.643	5.28033e+06	8.32166e+06	2.94034e+06	7.38564e+06	7.16338e+06	6.05767e+06	4.80995e+06	7.29704e+06	9.75547e+06	6.32082e+06	9.56074e+06	9.67661e+06	8.61171e+06	9.99295e+06	1.05558e+07	6.23411e+06	8.46841e+06	7.53962e+06	6.16312e+06	5.15977e+06	3.03969e+06	7.5109e+06	1.1173e+07	1.33981e+07	1.1385e+07	1.10514e+07	8.28824e+06	6.65002e+06	9.68808e+06	6.2751e+06	8.56344e+06	1.03198e+07	863.256	8.2647e+06	1.03337e+07	1.32756e+07	1.09679e+07	7.70083e+06	9.08842e+06	9.97638e+06	9.63138e+06	1.32678e+07	9.87947e+06
335	p-Propionoxybenzaldehyde	p-Propionoxybenzaldehyde	122	50262-48-1	58.1	15.646	49224.6	62411.8	38286.7	62136.9	55835.8	28305.3	35851.4	48834	91632	60691.7	66283.4	69556.1	51533.3	72911.1	87780.8	38222.4	83639.3	40798.5	40757.8	26285.5	37917.7	55714.6	92497.5	117969	102182	95361.8	51497.5	61428.9	71353.4	48107.3	74199.7	83812.8	489.968	57511.4	80525.9	105623	68959.5	52343.6	61012.7	75960.4	76733	103854	57262.5
336	Chrysophanol, 2TMS derivative	Chrysophanol, 2TMS derivative	383	7336-72-3	64.8	15.687	59505.2	36836.5	130483	49658.8	23236.9	35430.7	46151	43555.1	16543.3	27380.1	25915.5	62353	24936.4	54694	20814.1	15226.1	20464.6	12145	40051.2	20570.9	41878.8	36018.4	33712.2	27762.5	101701	50863.6	76861.2	54376.4	93641.1	52623.4	32436.7	36132.6	420.311	80959.4	73195.2	63113.4	83952.6	60987.8	48393.7	78541.6	37371.6	39051.1	37912.6
337	9-(2-p-Tolylethyl)-3,4,5,6,7,9-hexahydro-2H-xanthene-1,8-dione	9-(2-p-Tolylethyl)-3,4,5,6,7,9-hexahydro-2H-xanthene-1,8-dione	217	299945-39-4	52.6	15.693	1.32079e+07	1.74495e+07	1.59008e+07	1.59828e+07	1.74207e+07	1.86214e+07	1.38113e+07	1.7625e+07	1.51432e+07	1.29546e+07	2.15428e+07	1.77204e+07	2.01605e+07	1.77324e+07	1.85602e+07	1.791e+07	1.33514e+07	1.8153e+07	1.7537e+07	1.71399e+07	1.64449e+07	1.73163e+07	1.80133e+07	1.82376e+07	1.76832e+07	1.74762e+07	1.87934e+07	9.2947e+06	1.82202e+07	1.42092e+07	1.58105e+07	1.73049e+07	587.168	1.8141e+07	1.84621e+07	1.87877e+07	2.14863e+07	1.76434e+07	1.85332e+07	1.81721e+07	1.75906e+07	2.04088e+07	2.1454e+07
338	benzoic acid, 4-[2-[4-[bis(4-methylphenyl)amino]phenyl]-1-cyanoethenyl]-	benzoic acid, 4-[2-[4-[bis(4-methylphenyl)amino]phenyl]-1-cyanoethenyl]-	444	1000399-33-3	52.2	15.726	16758.2	14508.9	11724.5	13939	18195.3	37728.1	15813.9	24187.1	15740.7	9765.63	21397	15372.7	11426.7	31331.5	16473.9	16157.8	9803.58	19900.7	55893.8	29945.1	24399.5	20287.1	32143.5	12897.1	18850.7	17531.7	24592	17272.3	25530.2	15205.1	24842.1	23029.8	143.838	7583.14	14560.6	12246.1	24525.8	20911.3	14391	8291.16	15033.6	12229.3	59475.4
339	.beta.-D-Glucopyranose, 5TMS derivative	.beta.-D-Glucopyranose, 5TMS derivative	204	2775-90-8	80.7	15.757	1.96172e+07	3.27557e+07	2.86945e+07	3.00871e+07	3.26697e+07	2.07673e+06	1.99908e+07	3.2875e+07	1.93721e+06	2.0039e+07	4.07119e+07	3.48924e+07	3.96989e+07	3.31056e+07	3.5218e+07	3.31493e+07	1.98252e+07	3.49443e+07	3.27496e+07	3.27476e+07	3.0664e+07	3.31746e+07	3.51962e+07	3.52045e+07	3.30729e+07	3.30294e+07	3.7216e+07	1.82299e+07	3.49684e+07	2.38905e+07	2.98679e+07	3.28185e+07	542.188	3.51322e+07	3.54637e+07	3.55233e+07	3.74112e+06	3.26256e+07	3.46661e+07	3.50926e+07	3.28893e+07	4.02447e+07	4.32937e+07
340	Phthalic acid, cyclohexyl isohexyl ester	Phthalic acid, cyclohexyl isohexyl ester	149	1000315-34-0	71.8	15.78	403069	599306	291775	544646	426584	321090	342108	436402	902233	533736	698238	745844	577063	751179	836408	328759	770577	469167	359389	5.15668e+06	326343	424141	845245	1.20891e+06	963740	894914	486421	495441	672709	433730	709288	803734	2539.62	454093	813005	1.04235e+06	922488	450179	559287	731953	775902	1.07119e+06	590562
341	Fumaric acid, di(2,2,3,3,4,4,5,5-octafluoropentyl) ester	Fumaric acid, di(2,2,3,3,4,4,5,5-octafluoropentyl) ester	313	1010348-79-7	50.6	15.798	1.59365e+07	1.68597e+07	1.57338e+07	1.75061e+07	1.74727e+07	1.56204e+07	1.59574e+07	1.63957e+07	1.61896e+07	1.50928e+07	1.53815e+07	1.68928e+07	1.60834e+07	1.68557e+07	1.64633e+07	1.68397e+07	1.57821e+07	1.83421e+07	1.79573e+07	1.72498e+07	1.83555e+07	1.75437e+07	1.79745e+07	1.72322e+07	1.88833e+07	1.80794e+07	1.85071e+07	1.85365e+07	1.9244e+07	1.86299e+07	1.75342e+07	1.738e+07	283794	1.3023e+07	1.50685e+07	1.66739e+07	1.73312e+07	1.66968e+07	1.6244e+07	1.65881e+07	1.65531e+07	1.54999e+07	1.49213e+07
342	4-cyano-3-fluorophenyl 4-(4-butylcyclohexyl)benzoate	4-cyano-3-fluorophenyl 4-(4-butylcyclohexyl)benzoate	243	92118-83-7	58.1	15.838	1.07292e+06	2.25654e+06	1.71198e+06	1.68084e+06	2.26974e+06	2.75116e+06	60706.8	2.30244e+06	96150.9	1.05184e+06	3.64463e+06	2.3932e+06	3.273e+06	2.38263e+06	2.65825e+06	2.39402e+06	63291	2.51664e+06	2.22822e+06	2.06014e+06	1.95916e+06	2.21086e+06	2.63675e+06	2.47508e+06	2.31333e+06	2.29681e+06	2.9528e+06	654624	2.6747e+06	1.27303e+06	1.74671e+06	2.19083e+06	4277.21	2.7851e+06	2.81347e+06	2.93328e+06	3.97431e+06	2.3594e+06	2.83036e+06	2.81139e+06	2.47058e+06	3.67967e+06	4.06883e+06
343	.beta.-D-Galactofuranose, 1,2,3,5,6-pentakis-O-(trimethylsilyl)-	.beta.-D-Galactofuranose, 1,2,3,5,6-pentakis-O-(trimethylsilyl)-	217	7045-52-5	62.8	15.844	680885	929364	1.5937e+07	1.59798e+07	1.74238e+07	1.86214e+07	920111	1.7625e+07	1.51874e+07	1.29546e+07	1.64711e+06	1.76958e+07	1.07129e+06	1.22001e+06	1.85584e+07	1.08024e+06	863851	1.53821e+06	1.39808e+06	1.06604e+06	1.6451e+07	1.73163e+07	1.37493e+06	1.49814e+06	1.04172e+06	1.13827e+06	1.56902e+06	602295	1.30934e+06	718491	1.01897e+06	1.15244e+06	1690.74	1.8141e+07	1.11721e+06	970119	1.95409e+06	1.06703e+06	1.42639e+06	914393	1.0094e+06	1.23683e+06	2.1454e+07
344	1,1,1,3,3,5,5,7,7,9,9,11,11,13,13,15,15,17,17,19,19,19-docosamethyldecasiloxane	1,1,1,3,3,5,5,7,7,9,9,11,11,13,13,15,15,17,17,19,19,19-docosamethyldecasiloxane	221	556-70-7	58	15.863	101326	125262	107295	134432	178032	208550	95246.8	113318	165165	109322	236161	153878	135428	144405	109290	118533	172341	155860	115399	129667	130523	124349	113529	145238	122804	152415	139967	150861	168294	152734	140450	143368	61851.7	158796	101367	103512	381529	97526.5	149163	123488	93593.3	173602	204901
345	4-cyano-3-fluorophenyl 4-(4-ethylcyclohexyl)benzoate	4-cyano-3-fluorophenyl 4-(4-ethylcyclohexyl)benzoate	215	92118-81-5	62	15.889	39045.3	64754.4	37711.3	57918.1	44844.6	34706	44527.2	38910.8	71949	48271.6	60577.8	66004.6	63294.8	64618.7	47312.5	49711.9	63445.6	52550.7	50397.4	34045.5	36537.8	46113.3	52205.3	81257.2	89751.8	63429.6	63789.8	52469.4	58833.9	57573.3	47449.2	63808.6	630.815	72702.2	40792.9	118361	115573	47638	40095.3	50934	58270.3	75406.9	44291.4
346	Benzamide, 3,4-dimethoxy-N-(2-pentyl)-N-octyl-	Benzamide, 3,4-dimethoxy-N-(2-pentyl)-N-octyl-	165	1000489-78-6	50	15.9	666895	43839.4	33757.6	38920.2	44201.6	46596.1	27719.4	69219.6	43519.7	650408	42538.6	59268.9	49885	51933.6	33040.8	46713.9	34806.5	71050.8	45714.7	857773	66110.3	29968.1	44385.2	81565.1	152264	103795	131773	79692.2	98053.3	84154.7	57525	48428.1	601.105	37300.2	57380.3	91191.1	80890	1.22751e+06	64642	76162.6	69013.1	62970.9	52696.9
347	Nonane, 5-methyl-5-propyl-	Nonane, 5-methyl-5-propyl-	71	17312-75-3	68.8	15.949	105825	120629	91563.1	104347	88158.6	98933.2	76852.8	96440.8	150825	109055	135789	163146	112353	172824	151106	93991.5	122657	111188	85489.3	90724.1	82302.5	117981	186694	204993	276011	170708	131642	135046	164146	113094	118134	145848	6.77505e+06	168077	126324	350499	226018	137990	136184	119179	133090	188505	231869
348	2H-1-benzopyran-2-one, 7-(diethylamino)-3-[4-(dimethylamino)benzoyl]-	2H-1-benzopyran-2-one, 7-(diethylamino)-3-[4-(dimethylamino)benzoyl]-	364	1000402-59-3	58.1	16.043	4017.21	6630.28	5691.37	6719.96	7671.01	9238.92	4577.56	9172.99	9994.87	5547.27	12877.2	9340.43	15627.7	11989.8	13230.5	8262.29	4483.55	9153.88	9894.84	7540.88	6613.21	11219	8783.98	7565.42	9779.94	8350.27	6491.73	3390.43	6142.85	3590.27	6225.44	10729.6	28.9768	11692.9	3143.56	8153.65	19258	4223.2	8512.69	5266.31	10207.5	11619	9197.86
349	Carbamic acid, N-(2-butyl)-N-pentadecyl-, ethyl ester	Carbamic acid, N-(2-butyl)-N-pentadecyl-, ethyl ester	326	1000491-10-5	53.4	16.064	42158.2	83126.7	61486.1	93250.2	100654	48920.1	62382.4	82063.3	165810	48908.7	57583.5	103074	74177.4	69892.6	67498.6	91092.9	41160.7	97832.4	128690	85865.4	78557.1	90589.9	61934	49027.2	55404.8	79602.9	84234.7	62470.6	130964	76643.2	72486.6	135573	969.651	27128	50317.2	30642.3	56479.9	38698.9	30364.1	39115.2	38227.2	48492.2	41218.4
350	6-Pentadecenoic acid, 13-methyl-, (6Z)-, TMS	6-Pentadecenoic acid, 13-methyl-, (6Z)-, TMS	311	1010505-96-3	90	16.113	504104	622342	512903	547028	1.00884e+06	540245	522198	569739	513682	401119	479173	887432	609405	858013	739848	1.00644e+06	334719	1.58028e+06	1.02381e+06	896816	989543	676088	967692	1.3847e+06	3.90696e+06	1.96772e+06	2.78689e+06	1.94051e+06	2.45817e+06	1.65428e+06	518087	589619	14477.9	405177	377022	1.28019e+06	1.251e+06	904833	954907	845713	1.66587e+06	504963	519242
351	1,3-Benzenediol, O,O'-dipentafluorobenzoyl-	1,3-Benzenediol, O,O'-dipentafluorobenzoyl-	195	1000330-72-3	50.2	16.117	286165	317584	219500	351913	41448	223471	23747	208362	286065	361318	287953	435803	249098	38759.3	28914.2	322045	325517	351634	343040	328573	342417	297147	240525	75498.7	134007	94147.5	110662	64188.2	76803.8	433976	310485	416823	1698	315027	253638	59401.4	69741.2	351381	229946	39215.5	66005.9	349013	289730
352	phenol, 2-(2H-1,2,3-benzotriazol-2-yl)-4,6-bis(1,1-dimethylethyl)-	phenol, 2-(2H-1,2,3-benzotriazol-2-yl)-4,6-bis(1,1-dimethylethyl)-	309	1000402-35-2	51.3	16.141	57984.1	138056	71315.4	93414.5	134803	10426.9	61248.7	9209.51	136713	77235.7	156359	15652.4	154408	138518	14768.1	132999	56175.1	141789	116390	89078.6	93528.9	119360	113060	138284	135178	14457.9	147681	14536.7	24618.7	14692.2	89315.2	106269	463.716	173928	99176.7	21824.8	249397	80398.6	74472.5	89345.2	114335	135494	136323
353	Alanine, N-phenyl-, ethyl ester	Alanine, N-phenyl-, ethyl ester	193	88912-03-2	54.3	16.148	3.14832e+06	6.66634e+06	5.13015e+06	5.06432e+06	6.6705e+06	3.3779e+06	3.33693e+06	6.75381e+06	4.28712e+06	2.74152e+06	1.04503e+07	7.18771e+06	500208	7.05344e+06	7.8552e+06	7.13147e+06	1.35064e+06	1.78186e+06	1.7876e+06	3.58164e+06	1.76085e+06	973953	2.08765e+06	3.10434e+06	6.90083e+06	2.71321e+06	3.61399e+06	3.14742e+06	4.32362e+06	3.14548e+06	1.29186e+06	1.88777e+06	1863.15	480144	2.39261e+06	4.72899e+06	2.4012e+06	5.08732e+06	3.91164e+06	2.64889e+06	2.22518e+06	4.0443e+06	2.71869e+06
354	Homosalate, TMS derivative	Homosalate, TMS derivative	195	1000373-06-3	68.2	16.152	286640	317689	215398	352919	242056	224148	282572	208075	285707	361125	288638	436962	249264	380724	195123	322622	325118	351620	342622	327605	342669	297252	240340	331412	532451	331024	364665	317839	471427	434439	310841	417353	1673.88	315580	253638	633200	387380	352358	229968	279917	305319	349013	289919
355	2-Fluoro-6-trifluoromethylbenzamide, N-(1-naphthyl)-	2-Fluoro-6-trifluoromethylbenzamide, N-(1-naphthyl)-	333	1000358-11-9	54.5	16.182	56910.1	80080.4	29845.8	32014.5	27641.6	63906.8	27811	33713.7	32801.9	26135.3	83334.8	28184.4	79915.3	66970.2	24454.2	24047.8	16304.1	25155.8	29199.5	56876.2	31128.9	61057.1	37747.3	37880.6	28273.8	49663.9	59608.2	34962	70189.1	50833.8	44277.7	22962.7	299.17	30942.1	32281.3	28873	50604.7	28421.7	29282.5	52031.8	34588.8	82505	53115.6
356	Carbonic acid, monoamide, N-(2-pentyl)-N-tetradecyl-, but-3-yn-1-yl ester	Carbonic acid, monoamide, N-(2-pentyl)-N-tetradecyl-, but-3-yn-1-yl ester	336	1000489-86-9	73.2	16.218	2398.35	3697.22	2884.72	3929.77	3491.34	24427.8	2504.12	2007.75	5478.82	4242.17	6914.27	6377.57	1644.34	8323.61	1670.9	2511.07	2975.7	3229.73	9466.19	5463.38	4917.98	4329.75	23117	56974.6	183509	54728.1	79834	21684.6	74333.2	55907	1182.95	3907.94	165.113	4258.27	5407.57	172722	50436.2	19044.4	41406.4	52844.2	66565.3	32770.1	40078.7
357	1,3-Diiminoisoindoline	1,3-Diiminoisoindoline	82	57500-34-2	54.2	16.259	205169	236341	205189	255915	256460	191397	192228	202690	203484	177583	192596	234684	210455	226461	202775	216120	197196	309910	293905	233777	288279	281492	301720	263500	347475	326344	341743	315768	397637	311306	271327	255851	237461	146451	181464	277967	293123	246117	260314	238294	261351	232262	169035
358	Palmitic Acid, TMS derivative	Palmitic Acid, TMS derivative	328	55520-89-3	94.4	16.264	2.3631e+06	2.82196e+06	2.42929e+06	2.98896e+06	3.09896e+06	2.26538e+06	2.23701e+06	2.43944e+06	2.47746e+06	1.90457e+06	2.08344e+06	2.75333e+06	2.59615e+06	2.65741e+06	2.37175e+06	2.56572e+06	2.23597e+06	3.76181e+06	3.62206e+06	3.07259e+06	3.637e+06	3.18904e+06	3.57989e+06	3.41929e+06	4.66409e+06	3.87495e+06	4.49399e+06	4.0496e+06	5.27854e+06	4.25584e+06	3.17236e+06	3.13936e+06	29336.1	1.27656e+06	2.0183e+06	2.71795e+06	3.26028e+06	2.75295e+06	2.6704e+06	2.43437e+06	2.58038e+06	2.26796e+06	1.88307e+06
359	3,3-Dichloropropyne	3,3-Dichloropropyne	449	25523-14-2	51.8	16.275	14831.7	4874.97	6471.97	7847.55	7566.4	10719.2	13209.9	9614.75	11400.1	10555.7	4435.55	4831.16	4534.31	13853.9	5973.42	6839.45	8083.16	4492.82	6291.71	5204.61	3218.16	673.584	6555.81	3368.98	4590.25	1042.74	4435.62	13932.2	5071.25	2956.33	5623.23	5769.77	237.788	5271.64	3798.75	1867.75	2383.11	1924.03	1549.08	1653.3	1282.65	1242.17	2560.41
360	Silane, diphenyl(2-methoxyethoxy)undecyloxy-	Silane, diphenyl(2-methoxyethoxy)undecyloxy-	351	1000367-73-1	60.1	16.299	5757.18	14138.1	7058.34	16478.3	10674.4	1682.88	9071.92	10401.1	12938.4	13869.2	16401	10674	13080.9	12284	16956.9	7726.85	13733.4	12288.8	12186.3	7187.86	10116.4	7186.67	19074.1	2361.94	17373	9585.68	11033.9	13571.9	12932.4	14188.3	13260.6	14454.7	256.33	6446.25	8632.92	12132.9	5476.84	11573.5	8679.19	11167.3	16006.7	2768.4	2098.43
361	Myo-Inositol, 5TMS derivative	Myo-Inositol, 5TMS derivative	217	72204-06-9	53	16.313	668180	992975	1.59008e+07	994258	948823	1.41069e+06	728222	1.15276e+06	899932	863698	1.12328e+06	1.20183e+06	1.0574e+06	888948	1.05774e+06	920575	683343	916389	1.14783e+06	891953	1.64391e+07	885919	918721	947184	1.16395e+06	971213	1.03868e+06	557749	1.01621e+06	800649	1.10549e+06	1.06786e+06	1727.91	1.27554e+06	1.1447e+06	1.21155e+06	1.72017e+06	939043	1.00515e+06	1.12927e+06	880869	1.68249e+06	1.54943e+06
362	Yohimban-16-carboxylic acid, 17-hydroxy-10-methoxy-, methyl ester, (16.beta.,17.alpha.)-	Yohimban-16-carboxylic acid, 17-hydroxy-10-methoxy-, methyl ester, (16.beta.,17.alpha.)-	384	15218-17-4	65.8	16.329	4745.96	3173.72	48093.8	882.483	3547.35	8124.82	2652.96	3363.52	3122.09	2256.45	1061.36	19807.2	501.487	6620.28	3257.11	3547.3	1649.15	8076.75	3923.4	4546.24	3187.06	3105.59	1128.21	15188.5	23591.3	13849.6	14677.2	995.031	18705.2	11813.9	5003.86	4242.98	150.542	2202.51	1441.56	20511.8	16676	9867.82	8494.65	10168.7	14542.9	10602.9	8595.36
363	Bezenethanamine, N-trifluoroacetyl-3,4-dimethoxy-.alpha.-methoxycarbonyl-	Bezenethanamine, N-trifluoroacetyl-3,4-dimethoxy-.alpha.-methoxycarbonyl-	151	1000116-20-7	58.3	16.36	978524	68472	26399.8	36210.4	54858	1.12922e+06	29912	26969.9	94817.3	946842	1.05252e+06	80957.7	34287.9	68273.2	49152.7	50120	30749	127903	33862.8	1.23906e+06	34443.1	49351.6	87591.2	116330	206167	141848	148145	114117	188013	72257.3	42535.4	48839.1	855.395	39870	823910	105128	102732	1.74706e+06	85394.8	49449	92118.4	1.37525e+06	77909.4
364	Silane, diethylhexadecyloxy(4-methoxyphenoxy)-	Silane, diethylhexadecyloxy(4-methoxyphenoxy)-	450	1000363-21-6	62.5	16.378	4852.41	1358.88	2674.69	4337.22	2772.79	10664.6	2550.24	1938.96	4466.14	859.743	1412.12	3573.24	2295.7	3742.41	2253.63	2088.76	1620.28	2595.66	2496.19	1872.27	1916.25	4083.8	7721.91	9167.42	41752.2	16509.4	16616.8	4600.49	1330.5	9054.67	1996.51	2136.06	154.899	881.937	2138.89	13172.1	3358.16	5309.15	1417.58	1600.64	3490.79	1827.16	5430.92
365	1(4H)-naphthalenone, 4-[[4-(diethylamino)phenyl]imino]-3-hydroxy-	1(4H)-naphthalenone, 4-[[4-(diethylamino)phenyl]imino]-3-hydroxy-	305	1000397-85-9	63.1	16.415	90758.9	3.73488e+06	2.83834e+06	2.78159e+06	3.76067e+06	294246	126552	3.722e+06	202369	244378	6.27315e+06	4.00522e+06	5.68286e+06	288210	4.42396e+06	3.98104e+06	99975	4.17823e+06	194051	323286	3.14659e+06	3.64058e+06	4.37934e+06	295899	333245	242224	323490	71797.8	369671	265853	2.80802e+06	3.58231e+06	65.7641	4.6057e+06	4.73323e+06	430654	6.95463e+06	483432	346987	243174	4.06856e+06	353586	7.08399e+06
366	7-Diethylamino-2-oxo-2H-chromene-4-carbonitrile	7-Diethylamino-2-oxo-2H-chromene-4-carbonitrile	227	332411-59-3	59.7	16.467	377578	579010	385351	538278	437013	370228	406251	362946	616813	447388	551366	562829	565954	560145	439183	466599	531653	473131	447061	294722	373265	398515	461691	759751	869513	632859	510492	491689	534994	565075	446465	548004	400.293	572196	353969	1.06658e+06	982570	436305	427922	474490	556314	682403	493258
367	Phenylphosphonic acid, dodecyl ethyl ester	Phenylphosphonic acid, dodecyl ethyl ester	187	1000393-23-9	54.2	16.482	49731.4	1.05798e+06	924881	1.15836e+06	1.20009e+06	102221	881311	920273	55514.6	57823.1	41742.4	1.04644e+06	1.00542e+06	77365.8	942673	997207	872997	1.42912e+06	1.38992e+06	74554.8	1.4019e+06	1.23387e+06	69970.5	113739	111267	98660.8	110052	1.53776e+06	101501	85015.8	1.1924e+06	1.21447e+06	1062.5	31527.7	45419.6	144632	127160	65180.1	107564	68328.8	106922	83618.5	95125.2
368	N-[4-(Acridin-9-ylamino)-phenyl]-acetamide	N-[4-(Acridin-9-ylamino)-phenyl]-acetamide	284	1000317-35-4	58.5	16.547	138090	12807.7	50932.3	12036.3	18415.2	41281.7	14009.3	7421.32	114085	141332	153376	76068.4	16826.1	9292.44	10738.8	67575.2	63318.7	29768.7	20448.2	184075	16005.1	22724.9	35361.6	35020.2	49965.3	47558.9	37286.1	21562.2	39147.7	22932.8	15902.4	23889	487.634	22500.5	114801	42665.8	38034.1	19640	21968	25868.3	28681.9	24622.5	22816.8
369	11-Octadecynenitrile	11-Octadecynenitrile	81	56599-92-9	73.2	16.564	261294	1.19104e+06	1.09384e+06	324673	259475	414520	290139	278066	435530	338246	325177	334015	1.13734e+06	394781	287826	381159	449634	414453	357940	421662	648075	266621	435077	365714	1.79108e+06	407723	442410	384923	507779	1.7406e+06	473722	383338	76359.4	209649	233789	1.26875e+06	1.46007e+06	336082	1.29515e+06	296009	1.23414e+06	244259	895578
370	Myo-Inositol, 6TMS	Myo-Inositol, 6TMS	305	2582-79-8	66.9	16.575	90427.9	3.75902e+06	2.83761e+06	2.78256e+06	3.75822e+06	294850	126929	3.66196e+06	202753	244708	6.36031e+06	3.96406e+06	5.67823e+06	286529	4.45072e+06	3.99895e+06	100053	4.18719e+06	194236	324175	3.16965e+06	3.641e+06	4.36515e+06	295899	329429	242365	325911	71789.2	367750	266133	2.80859e+06	3.56996e+06	167.004	4.65228e+06	4.73326e+06	429928	6.97761e+06	478962	345746	243257	4.08972e+06	354104	7.10238e+06
371	D-Glucitol, 6TMS	D-Glucitol, 6TMS	320	14199-80-5	72.8	16.633	3.03204e+06	6.57167e+06	3.39701e+06	4.67743e+06	6.60843e+06	6.65507e+06	3.44141e+06	5.38558e+06	6.16812e+06	4.15196e+06	8.27266e+06	5.75695e+06	7.79768e+06	6.69102e+06	7.66787e+06	6.2854e+06	3.18235e+06	6.37417e+06	5.49179e+06	4.07111e+06	3.81611e+06	5.48074e+06	6.01666e+06	6.72005e+06	5.09355e+06	6.45635e+06	6.66753e+06	1.93398e+06	6.07106e+06	2.99958e+06	3.92518e+06	5.11559e+06	162.577	1.09817e+07	5.40698e+06	5.20924e+06	1.36573e+07	3.97789e+06	4.32318e+06	4.70857e+06	6.97683e+06	7.27867e+06	6.67142e+06
372	Antibiotic LL-D253gamma	Antibiotic LL-D253gamma	163	34288-35-2	58	16.672	6.91179e+06	3.62135e+06	2.42387e+06	3.83783e+06	4.78259e+06	8.29589e+06	4.24048e+06	3.27536e+06	5.72973e+06	6.76928e+06	7.60636e+06	3.91743e+06	1.30136e+06	7.86935e+06	3.96541e+06	3.91036e+06	3.35669e+06	4.47692e+06	4.38531e+06	8.84442e+06	4.4552e+06	2.41193e+06	5.0756e+06	7.50477e+06	9.05563e+06	6.7006e+06	8.86443e+06	7.89756e+06	1.04676e+07	7.69222e+06	3.24915e+06	4.68897e+06	2820.1	1.21941e+06	6.0446e+06	1.14016e+07	5.921e+06	1.20147e+07	9.76208e+06	6.54077e+06	5.59484e+06	9.9392e+06	6.6812e+06
373	3-(2,5-Dimethyl-1H-pyrrol-1-yl)benzoic acid, methyl ether	3-(2,5-Dimethyl-1H-pyrrol-1-yl)benzoic acid, methyl ether	228	26165-64-0	51.2	16.699	244545	136148	98160	148921	171970	520349	158037	147540	126493	92941.7	118377	227833	68742.6	263887	156162	125157	81145.4	175870	215474	209803	208578	308886	344216	277832	326789	410811	532751	161421	467035	279334	195717	167154	303.138	106835	186070	258031	467391	288784	245239	208810	272718	275544	447669
374	7H-Benzo[c]furo[2,3-f][1]benzopyran, 2,7,7,10-tetramethyl-4-pentyl-	7H-Benzo[c]furo[2,3-f][1]benzopyran, 2,7,7,10-tetramethyl-4-pentyl-	333	87734-66-5	52.9	16.7	82136	41962.3	30661.1	46188.7	49845.9	167121	38196.1	45262.6	37586.6	23688.9	35560.9	74799.4	25633.4	85221.8	55074.9	41691.1	22938.4	58781.8	73107.1	56291.7	73759.5	94322.6	121449	94735.7	108828	121496	170456	52316.9	148363	89868	70590.7	57985.3	180.456	36817.8	55888.2	66779.9	159297	77625.3	75415.4	63334.3	83628.9	77750.5	125607
375	Decane, 1-iodo-	Decane, 1-iodo-	85	2050-77-3	61.4	16.709	233352	140817	175533	161072	156792	95250.4	158690	183852	254989	153033	175791	281106	152127	197912	219118	119366	204315	225605	155786	152236	263751	265443	252079	290528	240846	235136	194214	186983	300296	159265	276521	295899	4.99491e+06	146076	228551	253548	244123	151617	176102	157480	164661	254920	177651
376	Butanoic acid, 2-(acetylamino)-4-cyano-, 2,6-bis(1,1-dimethylethyl)-4-methoxyphenyl ester	Butanoic acid, 2-(acetylamino)-4-cyano-, 2,6-bis(1,1-dimethylethyl)-4-methoxyphenyl ester	221	113719-14-5	51.9	16.761	723041	913295	464508	935171	543842	572893	577356	506510	789811	805567	872419	844795	378426	895288	824551	812094	673181	809393	792356	704231	992983	594411	624703	785278	606866	889504	875313	597989	652446	922071	696448	1.31905e+06	43675.8	313558	612291	779432	529739	498917	303987	651722	428095	584307	384041
377	Pentadecanenitrile	Pentadecanenitrile	97	18300-91-9	63.8	16.777	168486	130225	155852	156046	173682	178941	144482	193316	287521	172680	154166	200027	110598	189568	140268	168564	292888	241691	190293	176157	132890	117920	224816	291362	141327	147436	215048	192405	271335	156946	229421	230710	708708	115420	120606	150901	146145	142242	185811	133421	165308	184631	107540
378	Silane, diethylethoxyisobutoxy-	Silane, diethylethoxyisobutoxy-	175	1000363-05-6	63.8	16.81	590581	423005	621165	562594	611699	770130	325888	358935	332143	352714	227639	1.00292e+06	117115	835571	509641	453760	202107	547248	775163	595822	736718	701463	481387	287059	374624	505027	794218	332388	565147	499534	645786	600956	1046.64	42287.3	359250	151723	151198	371753	111175	285920	132299	271956	343557
379	2,6-Bis[4-cyanostyryl]pyridine	2,6-Bis[4-cyanostyryl]pyridine	333	61973-88-4	58.2	16.865	87041.6	77383.4	92854.6	102945	102367	171232	37770.9	72738.3	50833.5	56057.1	40051.6	163081	35124.8	149273	101393	58090.7	33461.7	102436	150296	117485	140152	137781	97493.9	45811.4	61694.3	101206	126927	50611.7	111894	75510.5	126590	119923	180.693	36606.5	83146.2	32172.6	30152.8	80819.5	20509.4	37776.1	40196.6	39148.2	73616.5
380	Methyl stearate	Methyl stearate	74	112-61-8	97.2	16.896	3.8204e+06	4.39411e+06	3.26736e+06	3.02494e+06	3.78749e+06	4.97951e+06	2.68157e+06	2.7188e+06	3.78966e+06	4.27239e+06	4.5415e+06	3.74866e+06	2.29651e+06	6.29532e+06	4.38211e+06	2.85857e+06	2.97963e+06	4.24465e+06	3.39388e+06	5.07591e+06	3.6706e+06	3.23948e+06	5.86389e+06	6.6293e+06	6.98129e+06	6.50235e+06	8.46066e+06	4.92413e+06	7.78861e+06	6.04226e+06	3.34259e+06	4.82828e+06	9508.01	989264	3.03714e+06	6.84557e+06	2.79123e+06	5.46593e+06	4.70131e+06	4.35243e+06	2.9657e+06	4.83776e+06	5.58947e+06
381	(4-Methoxy-phenyl)-(5-p-tolyl-furan-2-ylmethylene)-amine	(4-Methoxy-phenyl)-(5-p-tolyl-furan-2-ylmethylene)-amine	276	327074-22-6	63.7	16.93	89291.4	52500.7	90583.8	181806	211512	80853.8	136767	114047	197966	156189	86061.5	60872	199225	113405	555703	97356.5	124787	88079.9	133838	61250.5	120777	61954.3	457012	91989.1	185273	172430	150728	194433	244637	111875	106137	215259	130.716	32441.6	152516	275153	209196	215247	208959	239571	177253	255396	124783
382	9,9-Diphenyl-2-methyl-9-sila-9,10-dihydro-3-azaantracen-10-one	9,9-Diphenyl-2-methyl-9-sila-9,10-dihydro-3-azaantracen-10-one	300	39675-94-0	50.5	16.974	25882.9	24924.1	13251.9	26804.7	24944.7	27849.8	23799.9	19724.9	7367.25	35604.9	28381.5	27757.2	22432.1	50747.2	25867.5	24896	21758.6	31960	9799.54	23812.7	15781.7	23728.5	34094.5	50483.4	17006.5	47618.2	45869.9	30933.7	45063.3	42308.3	19452.9	32119	273.577	12524	21792.8	18117.8	25880.1	38476.3	29507.8	32026.4	16516.1	20671.2	29136.6
383	Fluridone	Fluridone	328	59756-60-4	58.7	17.001	122110	193030	163275	178896	198526	223904	2.23213e+06	137049	204414	132924	220615	156301	192370	158868	128164	2.56069e+06	190212	194588	3.61667e+06	3.06709e+06	3.62241e+06	209708	221920	243117	272811	223547	246751	4.03361e+06	292075	239727	3.16315e+06	3.13061e+06	3904.47	111694	145017	165471	179442	2.74413e+06	2.66343e+06	152736	130907	177115	133592
384	Heptadecanoic acid, TMS derivative	Heptadecanoic acid, TMS derivative	327	55517-58-3	85.5	17.008	256188	332678	264664	415625	297935	265110	236347	299117	370525	174135	237467	256341	239714	268789	237069	259019	240817	369579	363213	387795	495770	295177	362243	361520	435484	384442	438463	353686	540684	450354	336152	275421	5070.02	147398	211757	280772	370913	288580	350582	215113	266654	276720	222985
385	Silane, dimethyl(4-(2-phenylprop-2-yl)phenoxy)butoxy-	Silane, dimethyl(4-(2-phenylprop-2-yl)phenoxy)butoxy-	327	1000347-18-8	57.8	17.019	256045	332678	264220	415622	297559	264482	237703	299136	370163	174135	237428	256513	239900	268697	236556	258969	241376	373444	363213	387795	495577	295328	362245	361520	435350	384442	438261	354139	540653	450228	335842	275170	5073.96	146915	212069	280772	368170	288236	350582	216239	266654	277074	222985
386	Silane, dimethyl(octadecyloxy)propyl-	Silane, dimethyl(octadecyloxy)propyl-	327	65597-99-1	78.7	17.085	476880	736571	624161	628535	725827	861824	401421	506023	748537	495092	765980	574573	718623	586023	508716	442824	668505	513304	522495	490209	576911	796936	510643	570467	473508	474475	491222	603258	532088	498881	563523	592277	16855.9	426004	546933	412969	524321	453626	355950	281419	360467	661521	339547
387	Benzamide, 2-fluoro-3-trifluoromethyl-N-(2-butyl)-N-butyl-	Benzamide, 2-fluoro-3-trifluoromethyl-N-(2-butyl)-N-butyl-	191	1000464-34-6	54.5	17.178	234753	116503	210703	346129	227930	226085	171271	189542	116261	147127	241766	236348	104259	205006	217374	98667.6	98635	324870	280550	314517	326391	224946	273356	2.2621e+06	395087	1.98854e+06	2.62209e+06	347673	611978	385540	246711	225992	17916.2	154188	249756	3.42325e+06	342905	3.70356e+06	373968	1.91273e+06	1.64407e+06	2.92645e+06	2.03126e+06
388	Pyridazin-3(2H)-one, 5-chloro-2-(3-trifluoromethylphenyl)-4-methylamino-	Pyridazin-3(2H)-one, 5-chloro-2-(3-trifluoromethylphenyl)-4-methylamino-	304	98796-04-4	61.9	17.194	74542.2	112751	54836.2	98505.1	127723	87536.3	74645.1	98228.7	129270	86878.5	115824	98224.6	70263.6	132018	98526.4	96592.6	65786.2	101701	93069.2	99107.9	40478.8	68966	80350.2	77571.5	74508.9	94650.1	93999.7	40443.5	97360.3	58849.4	61790.6	67674.1	43.8431	10326	99547	76753.6	30627.5	85667.1	20693	67560.5	19880.7	60129.4	49585.5
389	Silane, diethylheptadecyloxy(2-methoxyethoxy)-	Silane, diethylheptadecyloxy(2-methoxyethoxy)-	387	1000363-54-6	76.8	17.209	21094.2	27850	22983.5	26044.9	37487.4	20692	30110.3	22181.5	34522.6	25999.3	36122.4	22409.4	33390	26993	24973.3	25493.6	33681.9	43254	31270.7	25988.1	28394.5	26182.7	69244.1	92518.3	187334	133906	145149	68378.8	134470	110901	21452.8	30273.1	1335.01	6884.83	12732.7	61914.2	37590.9	30772.3	30238.6	49907.8	34230.4	44551.8	22873.3
390	Pyrene	Pyrene	202	129-00-0	51.2	17.225	120596	167140	69460.4	147247	113474	183590	102069	72515.4	164687	150120	147077	145967	134672	163587	157706	167471	170210	126022	93644.9	45639.6	92066.7	162638	159443	247358	297508	247294	221806	94170.7	242893	222283	116018	151049	983.993	145348	96546.1	508325	571886	170641	211344	214890	218943	218358	269832
391	Silane, diphenyl(2-ethoxyethoxy)hexadecyloxy-	Silane, diphenyl(2-ethoxyethoxy)hexadecyloxy-	435	1000367-67-0	53.6	17.283	7863.3	231534	124987	12905.5	14293.2	20880	8518.46	203379	225687	149498	294189	17020.3	282222	235436	276986	221930	10223.3	14761.8	202019	9799.22	17277.9	13907.6	222972	15763.5	10622.3	16187.5	17887.1	3995.73	233330	8680.62	144861	12001.9	23.1641	413670	186299	194096	598343	11381.9	171111	169160	257892	288285	263075
392	Benzo(b)carbazole	Benzo(b)carbazole	218	243-28-7	66	17.288	159262	218989	182327	274470	277681	304305	132547	52929.5	199612	137126	229122	142946	380301	193783	547333	213321	137578	99120.1	214893	87291.9	60074.7	34950.6	36492.7	169645	311262	225824	232716	176485	271030	250318	121130	386552	437.632	314459	272323	442579	560095	278421	288250	356632	359166	442909	295474
393	8-Benzylquinoline	8-Benzylquinoline	219	28748-19-8	71.4	17.297	282039	390171	340153	561176	474238	447972	195555	74351.2	316766	268430	275862	254485	543313	395205	1.05846e+06	349466	254997	181049	355110	174946	109408	61986.3	207265	258422	489129	407590	401611	251538	389256	478041	225601	535271	1631.17	502564	500499	625338	929008	494536	430189	548582	693683	690746	491968
394	Hexadecanamide	Hexadecanamide	59	629-54-9	79.7	17.309	640453	763003	634659	830261	884412	2.00432e+06	710036	614761	726686	754723	669733	773326	676100	765235	739328	792486	740512	993906	1.108e+06	822658	820132	758593	1.5715e+06	2.17359e+06	4.03895e+06	1.9625e+06	2.54519e+06	1.15799e+06	2.68925e+06	1.91076e+06	900660	926731	797.002	613848	624915	3.43462e+06	1.70555e+06	1.06864e+06	1.19078e+06	1.09117e+06	1.39636e+06	1.06534e+06	1.62246e+06
395	Danthron, 2TMS derivative	Danthron, 2TMS derivative	299	7336-68-7	54.3	17.38	32999.8	22348	16482	29388.8	37132.6	48778.9	20107.9	23496.8	22744.2	20962.2	19860.4	45742.6	19780.1	33310.3	15861.7	19963.7	23484	21511.3	26782.2	23467.7	28837.5	26319.8	31397.3	41599.5	65121.2	37599.7	32563.4	30879.2	43157.7	46471.3	24120.6	28590.1	2019.45	17179.8	15523.6	64959.6	80756.8	43050.3	50803.2	24856.4	42844.9	34932.6	30127.4
396	9,12-Octadecadienoic acid (Z,Z)-, TMS derivative	9,12-Octadecadienoic acid (Z,Z)-, TMS derivative	337	56259-07-5	97.7	17.499	4.88616e+06	6.25808e+06	5.58502e+06	7.18728e+06	6.05376e+06	6.14903e+06	4.32631e+06	5.07299e+06	4.88291e+06	4.11623e+06	4.43178e+06	6.50375e+06	5.03142e+06	5.6653e+06	5.66404e+06	6.15442e+06	4.66469e+06	8.67795e+06	7.40286e+06	6.54041e+06	9.0338e+06	5.64737e+06	7.12823e+06	7.00689e+06	1.06487e+07	9.0575e+06	1.04626e+07	9.2423e+06	1.21608e+07	1.04693e+07	6.26314e+06	6.18127e+06	1693.83	2.85512e+06	4.63578e+06	6.51627e+06	8.31906e+06	6.0468e+06	7.72256e+06	5.5174e+06	6.62595e+06	5.48023e+06	4.60504e+06
397	2-(4-Methoxy-phenyl)-5,7-diphenyl-2,5-dihydro-pyrazolo[3,4-d]pyridazin-4-one	2-(4-Methoxy-phenyl)-5,7-diphenyl-2,5-dihydro-pyrazolo[3,4-d]pyridazin-4-one	394	1000318-41-7	53.5	17.518	14265.1	19146.4	7503.23	12800.6	14536.4	12153	10354.5	9775.72	13437.9	10810.8	25366.2	9697.27	10589.7	6290.45	15773.5	17182.3	10868.2	22425.9	11444.2	17213	12347.7	7047.92	11462.1	13631.5	10850.3	16892.2	12919.1	7839.74	12276.3	9023.2	8543.64	7278.96	139.903	1681.59	4589.6	7776.35	14475.1	4765.34	9174.08	2294.68	4701.41	5375.17	3150.73
398	Oleic Acid, (Z)-, TMS derivative	Oleic Acid, (Z)-, TMS derivative	339	21556-26-3	94.1	17.538	3.59667e+06	4.26245e+06	3.76844e+06	4.73787e+06	5.89574e+06	5.36457e+06	3.44149e+06	3.06639e+06	3.76446e+06	2.55739e+06	3.47451e+06	5.19791e+06	3.83273e+06	4.46965e+06	4.53314e+06	5.07032e+06	3.02338e+06	6.07485e+06	5.19489e+06	4.04422e+06	5.40498e+06	4.17747e+06	5.9766e+06	6.51501e+06	1.15849e+07	8.48412e+06	1.00125e+07	7.6248e+06	1.13053e+07	8.70169e+06	4.25833e+06	4.24208e+06	13241.1	2.26173e+06	3.22639e+06	6.40801e+06	6.74322e+06	4.68231e+06	5.44142e+06	4.04853e+06	6.62157e+06	3.88802e+06	3.09896e+06
399	2H,8H-Benzo[1,2-b:3,4-b']dipyran-6-propanol, 5-methoxy-2,2,8,8-tetramethyl-, acetate	2H,8H-Benzo[1,2-b:3,4-b']dipyran-6-propanol, 5-methoxy-2,2,8,8-tetramethyl-, acetate	357	56336-20-0	58.3	17.571	153038	126183	110770	104079	92936.7	114153	89709.5	123235	92443.3	142055	200927	112270	105806	100644	97171.8	88754.4	134862	221531	181242	170675	114469	62894.6	122273	77802.1	205582	99835.2	122587	93526.8	104962	110110	85613.2	127554	1.33903e+06	109887	136177	103866	108976	82037.9	82311.2	85269.5	74373.6	78793.1	109677
400	11-Octadecenoic acid, (Z)-, TMS derivative	11-Octadecenoic acid, (Z)-, TMS derivative	339	1000333-60-2	89.5	17.582	602247	804311	648509	781623	1.01767e+06	706748	969427	518191	473026	467433	690014	1.06093e+06	654436	1.05168e+06	883592	1.05636e+06	563177	1.01933e+06	873705	754179	836916	786793	1.04243e+06	1.38168e+06	2.16771e+06	1.73705e+06	2.02174e+06	1.25185e+06	1.99706e+06	1.63726e+06	903522	982261	13171.9	393524	663307	1.21881e+06	1.59103e+06	986798	938824	888422	1.03158e+06	705036	397327
401	2-Oxo-5-benzyl-4,6-diphenyl-1,2-dihydropyrimidine	2-Oxo-5-benzyl-4,6-diphenyl-1,2-dihydropyrimidine	341	28840-59-7	53.7	17.588	9.59036e+06	1.16028e+07	1.20719e+07	1.25143e+07	1.23233e+07	1.25519e+07	9.52163e+06	1.1069e+07	1.08752e+07	8.50891e+06	9.29903e+06	1.1853e+07	1.0052e+07	1.17632e+07	1.04478e+07	9.93463e+06	1.15128e+07	1.34482e+07	1.28283e+07	1.19847e+07	1.35953e+07	1.28218e+07	1.38993e+07	1.34301e+07	874611	1.37099e+07	724880	1.30191e+07	840290	1.46757e+07	1.41085e+07	1.35577e+07	14871.2	6.32066e+06	1.07793e+07	1.1411e+07	1.32925e+07	1.14289e+07	1.3139e+07	1.01354e+07	1.1671e+07	1.25037e+07	1.11418e+07
402	7-(Diethylamino)-3-(2-thienylcarbonyl)-2H-1-benzopyran-2-one	7-(Diethylamino)-3-(2-thienylcarbonyl)-2H-1-benzopyran-2-one	312	77820-11-2	62.1	17.705	1.34438e+06	2.38131e+06	1.39446e+06	2.39731e+06	3.63191e+06	3.12772e+06	2.52454e+06	1.87841e+06	3.78342e+06	2.59609e+06	3.27808e+06	2.72626e+06	2.68484e+06	3.07385e+06	3.05992e+06	2.63578e+06	3.49816e+06	5.13399e+06	3.86517e+06	2.6473e+06	2.50468e+06	1.88725e+06	5.70438e+06	6.28892e+06	7.67433e+06	6.05356e+06	6.9458e+06	4.71955e+06	7.29779e+06	6.27481e+06	2.44483e+06	3.13015e+06	1968.2	1.87106e+06	2.11261e+06	4.62081e+06	4.42735e+06	3.41797e+06	2.69411e+06	4.26505e+06	3.74547e+06	3.85945e+06	3.39389e+06
403	Stearic acid, TMS derivative	Stearic acid, TMS derivative	312	18748-91-9	87.7	17.706	1.3445e+06	2.38134e+06	1.39452e+06	2.39731e+06	3.63209e+06	3.12772e+06	2.52454e+06	1.87844e+06	3.78342e+06	2.59609e+06	3.27808e+06	2.72662e+06	2.68484e+06	3.07422e+06	3.05992e+06	2.63578e+06	3.49816e+06	5.13363e+06	3.86479e+06	2.64795e+06	2.50468e+06	1.88805e+06	5.70367e+06	6.28892e+06	7.67413e+06	6.05356e+06	6.94696e+06	4.71955e+06	7.29722e+06	6.276e+06	2.44483e+06	3.13015e+06	1968.2	1.87169e+06	2.11231e+06	4.62081e+06	4.42693e+06	3.41833e+06	2.69401e+06	4.26505e+06	3.74546e+06	3.85941e+06	3.394e+06
404	1-Nonadecanol, TBDMS derivative	1-Nonadecanol, TBDMS derivative	133	1000351-85-5	63.1	17.707	1.38863e+06	1.80912e+06	1.7608e+06	2.01103e+06	2.10059e+06	2.14164e+06	1.52656e+06	1.65625e+06	1.84173e+06	1.401e+06	1.58978e+06	1.9485e+06	1.62759e+06	1.93212e+06	1.71385e+06	1.57195e+06	1.92772e+06	2.62601e+06	2.22176e+06	1.90321e+06	2.38415e+06	1.98976e+06	2.8732e+06	2.80334e+06	3.03713e+06	2.95048e+06	2.94086e+06	2.39923e+06	3.79348e+06	3.26025e+06	2.47363e+06	2.47888e+06	15567.2	1.05638e+06	1.70893e+06	2.06921e+06	2.58156e+06	2.01073e+06	2.34574e+06	1.81926e+06	2.06176e+06	2.22176e+06	1.87149e+06
405	2-Amino-4-(4-methylphenyl)-6-phenylnicotinonitrile, N-trimethylsilyl-	2-Amino-4-(4-methylphenyl)-6-phenylnicotinonitrile, N-trimethylsilyl-	342	1000471-83-8	54.8	17.71	2.56774e+06	3.31008e+06	3.47899e+06	3.75504e+06	3.63482e+06	3.85294e+06	2.57292e+06	3.0647e+06	3.0177e+06	2.31616e+06	2.54509e+06	3.53404e+06	2.76321e+06	3.41777e+06	2.84277e+06	2.75181e+06	3.23315e+06	4.39945e+06	3.84864e+06	3.43444e+06	4.53262e+06	3.82359e+06	4.89668e+06	4.45674e+06	4.69083e+06	4.95999e+06	4.69856e+06	4.06303e+06	6.53416e+06	5.61992e+06	4.85032e+06	4.60045e+06	29177.4	1.71133e+06	2.98522e+06	3.18771e+06	4.33198e+06	3.28053e+06	4.25037e+06	2.77907e+06	3.34389e+06	3.73479e+06	3.16259e+06
406	Benzamide, 2-trifluoromethyl-5-fluoro-N-decyl-	Benzamide, 2-trifluoromethyl-5-fluoro-N-decyl-	191	1000407-68-5	59.1	17.79	2.28966e+06	2.13537e+06	1.35793e+06	2.13875e+06	1.99726e+06	4.19659e+06	1.86771e+06	1.99212e+06	2.20851e+06	1.64974e+06	2.19166e+06	2.7287e+06	855495	3.35622e+06	2.37285e+06	1.96614e+06	1.82902e+06	2.94968e+06	2.4173e+06	2.13797e+06	2.37922e+06	1.84383e+06	5.29547e+06	6.14481e+06	6.80437e+06	7.28654e+06	8.7823e+06	4.67216e+06	5.88037e+06	6.57913e+06	2.42758e+06	2.44789e+06	68078.9	836952	2.63559e+06	7.98151e+06	5.20482e+06	5.0997e+06	6.11103e+06	5.62596e+06	5.91455e+06	6.27727e+06	5.77282e+06
407	7-Difluoromethylthio-2,3-dihydro-5-phenyl-1H-1,4-benzodiazepin-2-one	7-Difluoromethylthio-2,3-dihydro-5-phenyl-1H-1,4-benzodiazepin-2-one	317	55384-54-8	55.9	17.868	37187.6	41607.9	22224.4	26051.9	28690.3	10737.7	22120.3	20533.3	29025.8	29698.8	16414	44581.9	4215.35	53547.1	47520.9	19355.9	19828.2	56844.6	23431.5	36323.1	39468.4	32965.8	97284.7	94787.2	6808.88	133454	152360	61797.7	6942.4	80600.7	41204.4	40218.6	133.254	15714.7	36909.3	131363	85140.8	82664.7	100076	100765	102237	107699	103565
408	Acetic acid, (dodecahydro-7-hydroxy-1,4b,8,8-tetramethyl-10-oxo-2(1H)-phenanthrenylidene)-,2-(dimethylamino)ethyl ester	Acetic acid, (dodecahydro-7-hydroxy-1,4b,8,8-tetramethyl-10-oxo-2(1H)-phenanthrenylidene)-,2-(dimethylamino)ethyl ester	58	1000143-97-2	73.7	18.026	66574.8	122361	208390	149223	129002	50083.8	110588	98061.5	106816	119501	86283.6	185922	149963	104396	129379	138480	115512	286195	339208	301082	624451	469235	231370	221602	382475	354087	462832	331779	1.21535e+06	425476	490979	371905	354729	48409.2	282959	180693	249468	100264	129301	228659	130993	107389	128379
409	2-Cyano-5-(4-fluorophenyl)pyrimidine	2-Cyano-5-(4-fluorophenyl)pyrimidine	199	1000078-56-5	57.4	18.086	278798	90533	45756.6	87678	135421	691807	201605	150657	261414	79103.8	186638	77892	440006	232569	98348.1	54388.4	118429	136787	114326	136989	654724	55192.2	473091	475293	635960	430763	482992	498424	501100	353555	78282.5	56505.3	481.924	177741	117736	593671	577408	810771	853235	412546	574635	597798	611324
410	Tricosane	Tricosane	57	638-67-5	85.3	18.136	1.09152e+06	420399	420186	623712	1.00801e+06	485553	585421	1.02574e+06	1.22553e+06	502266	489187	613882	845980	690358	648798	330379	571818	1.14576e+06	434622	410869	484729	898807	1.12574e+06	698650	589838	508875	629892	572731	683128	474458	759945	662840	7.8602e+06	621025	864272	585513	980569	517296	485465	419067	653014	702981	408411
411	Phthalazine, 1-phenyl-	Phthalazine, 1-phenyl-	205	7188-22-9	51.2	18.285	22312	44931	14502.7	29364.1	31764.3	67766.4	13959	28818.7	25702.5	26046.7	23442.2	49178.7	18505.7	29530	9107.61	43093	10373.1	24934.6	30453.7	24555.4	16834.5	22575.2	54833	56900	44714.3	63886.2	69622.8	15125.1	65513.6	59252.8	11960.4	26301.5	659.437	39233.1	31046.7	32244.5	42717.4	29366.8	23112.6	42957.4	10456.8	32920.4	28633.3
412	Eicosanoic acid, methyl ester	Eicosanoic acid, methyl ester	74	1120-28-1	95.7	18.32	5.96796e+06	6.56121e+06	5.87259e+06	7.16575e+06	6.63399e+06	6.46718e+06	5.52952e+06	5.8061e+06	7.37197e+06	6.49014e+06	8.45753e+06	6.84014e+06	4.99637e+06	7.20216e+06	6.28914e+06	6.70086e+06	7.02034e+06	7.95972e+06	7.67612e+06	6.967e+06	7.33431e+06	5.57823e+06	7.09728e+06	7.66134e+06	7.03059e+06	8.42809e+06	9.65295e+06	7.35505e+06	8.00064e+06	8.41968e+06	7.1345e+06	7.77165e+06	2154.19	2.35705e+06	5.70948e+06	6.66746e+06	5.97015e+06	6.70757e+06	6.22945e+06	6.06605e+06	5.94264e+06	7.20407e+06	5.57958e+06
413	Nonadecanoic acid, TMS derivative	Nonadecanoic acid, TMS derivative	355	74367-35-4	69.3	18.391	38416.5	75347.5	37577.1	58013.5	100877	41571.7	35203.7	57259.7	51913.7	45070.1	32169.9	41512.5	51599.9	56174.1	61810.5	81486.5	34472.3	99439.7	111786	123536	151264	80377.7	149317	130392	147390	143665	177015	98917.5	236817	177427	98602.9	95125.7	40499.8	43914.1	38833.9	59659.4	110286	62557	83842.7	52295.4	48367.4	52315.4	49127.2
414	Propanoic acid, 3,3,3-trifluoro-2-[(6-methyl-2-pyridinyl)amino]-2-[(1-oxopentyl)amino]-, ethyl ester	Propanoic acid, 3,3,3-trifluoro-2-[(6-methyl-2-pyridinyl)amino]-2-[(1-oxopentyl)amino]-, ethyl ester	288	1000351-48-9	60.2	18.468	39463.7	22946.6	8942.83	17873.6	34963.4	98448.9	32880.7	32474.1	16624.2	23782.9	17292.3	28176.8	23991.5	19490.1	17019.2	31775.9	17075.6	47700	31670.8	38289.6	15444.6	22379.8	45564.8	41691.1	76913.7	48972.9	50487	9456.91	98033.8	36547.1	23949.5	24221.7	201.763	3403.1	23114.4	32737.1	28058.9	42281.7	39505.2	37885.1	16815.4	33787.8	62359.3
415	Phosphoric acid, tris(3-methylphenyl) ester	Phosphoric acid, tris(3-methylphenyl) ester	449	563-04-2	52.9	18.495	871.03	894.764	794.419	677.355	758.259	1605.67	408.178	471.506	1056.93	1294.62	983.873	1498.06	576.579	16812.7	1142.65	947.061	800.552	899.38	989.098	965.09	1313.85	826.339	42646.6	43515.6	53890.2	59189.7	53948.2	1067.5	2979.25	42581.4	1274.78	1255.49	564.994	329.831	14856.1	62882.5	25324.5	1300.53	27243.2	29710.5	31558.9	29560.8	49505
416	11-Dodecen-1-ol difluoroacetate	11-Dodecen-1-ol difluoroacetate	59	128792-45-0	56.1	18.558	413633	478859	350412	494011	748530	2.17994e+06	609655	370620	163375	484331	592845	611110	428661	626783	616484	665300	508023	620814	708678	429045	482518	508121	301182	1.3529e+06	760436	350648	1.77477e+06	227045	444826	386244	499097	444312	9156.28	425804	520586	671924	425674	835146	774555	789904	985415	871174	460033
417	Arachidonic acid, TMS derivative	Arachidonic acid, TMS derivative	80	113516-18-0	97	18.592	589156	874882	893087	997985	550396	971708	481603	620339	524724	562633	414008	824427	540834	793620	555370	579585	732141	1.08239e+06	895983	878690	1.20661e+06	877791	1.24075e+06	1.14772e+06	1.34867e+06	1.22418e+06	1.26563e+06	956332	2.07175e+06	1.43785e+06	1.66764e+06	1.2564e+06	9322.79	401134	498695	1.24997e+06	1.18539e+06	826644	1.18034e+06	668789	997606	912410	1.03812e+06
418	Eicosapentaenoic Acid, TMS derivative	Eicosapentaenoic Acid, TMS derivative	79	1000333-53-2	85.7	18.639	141511	191277	181370	162143	218156	275012	182820	140950	155156	152385	228400	345757	182261	296858	228481	243744	153073	342027	315454	228223	326462	370252	312768	399795	592574	405679	477748	348984	616026	504386	244783	342521	16497.6	143458	250171	351037	454349	311541	320412	287083	391216	285236	207282
419	Estra-1,3,5(10)-trien-6-one, 3,17-bis(acetyloxy)-2-methoxy-, (17.beta.)-	Estra-1,3,5(10)-trien-6-one, 3,17-bis(acetyloxy)-2-methoxy-, (17.beta.)-	358	69540-62-1	50.9	18.68	14004.8	7975.58	16321	8472.68	14859.7	12713.2	10365.3	8017.1	8885.84	10228.3	13799.5	7289.58	5957.54	17197.1	10711.8	8564.35	13659.1	17263.2	19461.3	21436.3	31526.1	21820.3	14320.8	8901.94	19970.1	14025.2	14959.8	20766.2	22455.9	12912.7	15637.2	16172.3	3828.96	55206.3	18372.4	10189.8	14850.3	7295.38	7521.99	8319.71	14055.7	8028.27	20466.8
420	Silane, diethyldecyloxyoctyloxy-	Silane, diethyldecyloxyoctyloxy-	343	1000363-08-0	62	18.707	67875.1	54928.5	50456.1	65605	85514	67559.9	43510.8	49751	66041.5	48779.8	79518.3	94024.1	116187	59849.9	83859.4	87156.2	44853.8	57703.7	78541.4	51530.4	98932.9	82366.8	64915.1	60630.5	102613	80910.5	107091	81431.6	126352	93673.8	53741.4	51711.3	3206.83	34289	82740.1	56050.9	73890.6	53703.5	65588.1	53571.4	45346.5	54344.2	46834.6
421	(8Z,11Z,14Z)-Icosa-8,11,14-trienoate, O-TMS	(8Z,11Z,14Z)-Icosa-8,11,14-trienoate, O-TMS	363	113516-10-2	80.8	18.729	32045.2	50873.6	52073.9	51424.4	45597.2	53000.6	37452.4	34337.3	28281.2	22993.9	27671.9	48556.4	33859.6	45548.6	35709.9	38205.6	30165.4	75526.6	89782.4	64525.2	93662.1	73739.1	119116	92594.9	96908	105327	101720	90476.2	211037	118461	108342	96082.7	22.8467	13089.7	32927.2	62309.5	92937.6	55189	64446.2	41648.7	55236.3	45741.4	53557.9
422	Octadecanamide	Octadecanamide	59	124-26-5	79.3	18.75	881016	1.13967e+06	1.07077e+06	1.25387e+06	1.43222e+06	3.94165e+06	1.16226e+06	959603	1.50178e+06	1.25247e+06	1.00353e+06	1.38594e+06	1.08251e+06	1.40595e+06	1.22713e+06	1.14447e+06	1.47444e+06	1.62429e+06	1.37351e+06	1.0813e+06	1.10647e+06	1.1106e+06	2.6463e+06	3.39589e+06	5.13382e+06	3.21467e+06	3.13317e+06	1.60164e+06	3.10408e+06	2.65533e+06	1.4472e+06	1.63234e+06	8706.37	1.07942e+06	1.16614e+06	4.63394e+06	2.96315e+06	1.47575e+06	2.29503e+06	1.58559e+06	2.68348e+06	2.2768e+06	3.20465e+06
423	Indeno[2,1-a]indene, 3-decyl-4b,5,9b,10-tetrahydro-	Indeno[2,1-a]indene, 3-decyl-4b,5,9b,10-tetrahydro-	219	56292-70-7	59.1	18.802	301864	443396	238565	372772	319864	1.01588e+06	263951	372646	395827	226358	262812	691710	243040	662751	571653	325089	349872	790559	435574	260641	465808	488706	2.49349e+06	2.17469e+06	2.47752e+06	3.18206e+06	3.80092e+06	1.08456e+06	1.69353e+06	2.19217e+06	626550	476408	520.974	236498	521908	2.88012e+06	1.58031e+06	914136	1.79337e+06	1.86276e+06	2.0543e+06	1.75758e+06	2.73545e+06
424	Tetracosane	Tetracosane	71	646-31-1	50.6	18.809	1.36133e+06	597722	546647	812746	1.38927e+06	755857	754687	1.45945e+06	1.94513e+06	663497	498896	727661	1.33959e+06	991924	748359	363898	570020	1.85369e+06	642533	567631	687981	953034	1.57779e+06	653983	743714	637802	885991	613921	766473	653105	1.02475e+06	688649	6.3537e+06	789419	1.06567e+06	763377	1.05215e+06	577958	602486	449405	834879	730048	502720
425	4-(3-Hexyl-4-methyl-2,5-dioxopyrrol-1-yl)butanamide, TMS	4-(3-Hexyl-4-methyl-2,5-dioxopyrrol-1-yl)butanamide, TMS	336	1000503-31-5	63.9	18.86	350429	741776	408474	912019	1.30808e+06	1.07085e+06	853560	652813	1.75662e+06	962548	1.25834e+06	1.00649e+06	854695	976658	1.07175e+06	871218	1.42251e+06	2.04339e+06	1.25663e+06	915813	1.03462e+06	633391	1.89186e+06	2.11257e+06	2.42049e+06	2.32941e+06	2.47759e+06	1.88932e+06	3.12293e+06	2.94119e+06	871131	1.0849e+06	3407.32	675345	755437	1.47149e+06	1.59205e+06	1.19251e+06	1.01256e+06	1.55125e+06	1.37215e+06	1.5393e+06	1.04643e+06
426	Oleamide, TMS derivative	Oleamide, TMS derivative	338	1000308-88-0	71.1	18.892	169090	298992	154254	354803	756852	547936	491129	257487	823144	370959	733015	467170	401925	457979	519562	402281	604211	824315	527253	325606	322408	247618	851396	965297	1.14377e+06	855640	1.12361e+06	751725	1.22267e+06	916697	323306	427377	224102	344760	359562	447739	651060	615005	345744	636453	565232	681944	336472
427	Butanamide, N-(2,5-dimethoxyphenyl)-2,2,3,3,4,4,4-heptafluoro-	Butanamide, N-(2,5-dimethoxyphenyl)-2,2,3,3,4,4,4-heptafluoro-	334	1000307-28-0	60.2	18.906	14062.6	22469.4	4633.94	13110.5	24851.3	32914.8	21303.8	20764.2	29795.4	17077.2	27327.3	20248.3	17665.9	13851.1	23492.3	16420.6	15606.3	29726.5	14565	10284.3	8202.02	13994.9	40336.1	46567.7	24685.3	26040.7	30919.9	22914.7	30115.8	35527.1	11177.5	19796.7	236.943	11901.2	9759.86	31602.4	16277.1	16732.5	23882.7	27719.5	11209.7	25183.7	13018.2
428	Phosphine, 1,4-butanediylbis[dicyclohexyl-	Phosphine, 1,4-butanediylbis[dicyclohexyl-	367	65038-36-0	50.6	18.936	49342.9	66925	42798.4	87773.4	88509.1	70533.3	48489.1	75764.6	96573.1	48711.1	16088.3	87440.7	63488.1	96880.2	129090	22281.2	13731	30858.6	36307.7	29619.7	29626.5	27467.3	66867.9	50762.7	100032	90223.3	104477	65795.8	118561	101266	36640.4	34365.2	1003.07	44488.4	12024.4	27447.7	20437.7	88808.1	12773.3	79008.2	136366	75065.4	62845.1
429	3,5-Pyridinedicarboxylic acid, 1,4-dihydro-4-methyl-2,6-diphenyl-, diethyl ester	3,5-Pyridinedicarboxylic acid, 1,4-dihydro-4-methyl-2,6-diphenyl-, diethyl ester	376	20970-65-4	51.3	19.014	5972.57	4968.51	30262.6	4887.83	5666.25	19650.4	3056.11	4542.2	3477.95	3158.38	4393.9	2638.9	2363.79	4146.64	3623.17	9770.56	9488.01	6994.68	4054.17	5902.12	8059.6	26686.1	9256.42	6311.76	17762.6	7442.39	15579	12539.4	14096.5	10263.4	12608.8	5781.03	618.403	2493.34	4261.1	7742.38	5230.63	6738.69	6111.94	9039.11	1910.43	7989.04	13624.6
430	Alizarin, 2TMS derivative	Alizarin, 2TMS derivative	369	7336-61-0	72.2	19.046	47355.8	62491	45052.2	80804.5	84793.2	57546.8	44635	69417.4	108241	46484.4	72029.7	82038.7	51705.3	70623.5	73072.7	57534.9	66707.1	165153	218566	191784	242059	183738	322385	136077	258249	261709	244175	215460	420994	364748	191763	154996	6187.21	33481.3	59512.6	80121.3	108176	65969.5	80784.9	65212.5	70897.3	57026.8	69302.1
431	N-Trimethylsilylstearamide	N-Trimethylsilylstearamide	131	18748-95-3	93.7	19.059	840343	1.71524e+06	1.30431e+06	2.04249e+06	3.20207e+06	1.81415e+06	2.19201e+06	1.82895e+06	4.61866e+06	2.33597e+06	3.008e+06	2.45631e+06	2.29221e+06	2.69373e+06	2.34301e+06	1.84123e+06	5.09715e+06	5.82651e+06	2.92761e+06	2.51319e+06	2.32156e+06	1.47596e+06	5.24672e+06	5.49907e+06	4.59982e+06	5.49466e+06	4.2654e+06	4.61302e+06	7.21943e+06	7.02181e+06	2.96288e+06	3.61816e+06	668.27	1.93689e+06	1.81873e+06	2.34254e+06	2.50873e+06	2.4852e+06	2.38721e+06	2.9494e+06	3.4952e+06	4.2733e+06	2.24102e+06
432	Quinoline, 2-phenyl-	Quinoline, 2-phenyl-	103	612-96-4	50.5	19.102	60935	110098	103514	154896	99459.2	40741.7	82490.8	125068	182142	116636	103358	164533	89130.3	116964	142567	136078	122836	126180	136762	86833.7	150890	102143	126416	108680	154291	110848	146185	109984	185316	123823	103526	109998	990.629	113048	97679.2	122280	131966	87479.6	115186	92779.5	112312	84335.9	74657.8
433	o-Toluic acid, 3-methylphenyl ester	o-Toluic acid, 3-methylphenyl ester	91	1000307-45-4	55.7	19.152	75222.8	100536	135487	122507	103229	77165.9	66868.7	92616.8	116950	89847.4	72618.2	131677	75068.7	96548.2	86547.1	96563.9	145335	204427	179871	186342	284936	209020	172519	159104	154352	144509	175100	173430	344691	152309	230233	218804	10022.8	65772.1	90728.5	95196.5	106752	74086.1	81162.2	60125.3	74427.6	70008.3	85450.2
434	Tricyclo[8.6.0.0(2,9)]hexadeca-3,15-diene, trans-2,9-anti-9,10-cis-1,10	Tricyclo[8.6.0.0(2,9)]hexadeca-3,15-diene, trans-2,9-anti-9,10-cis-1,10	79	1000150-40-3	71	19.156	84567.7	119581	183408	139274	127322	119458	106213	117342	165959	134346	96305.3	159248	83641.6	124270	113980	139150	183979	259735	257402	229054	390598	259773	244817	196331	213236	181686	275440	210310	444034	228810	306483	268543	20138	85348	107124	140936	137466	105120	134849	90156.2	135567	89362.6	110491
435	[4-(4-Hydroxy-2-quinazolinyl)phenyl]methanesulfonamide, 2TMS	[4-(4-Hydroxy-2-quinazolinyl)phenyl]methanesulfonamide, 2TMS	307	1000508-11-4	57.3	19.215	86241.4	116662	64791.5	110528	89964.9	71675.7	95322.4	124032	129183	125452	152331	137270	112988	129968	187971	76134.1	156897	137260	97606.4	88263.9	143229	146727	253022	193395	176302	153776	106991	114760	173516	97039.6	149727	158752	1241.63	101271	171826	285650	226478	82747.5	146755	140882	202879	304011	28643.5
436	Quinoline, 3,6-dimethyl-2,4-diphenyl-	Quinoline, 3,6-dimethyl-2,4-diphenyl-	308	109704-24-7	63.4	19.221	21393.3	31331.7	18215.3	31731.8	25412.1	18620.1	31175.1	30234.9	33259.7	33686.2	38086.8	38078.2	27801.4	38024.7	47332.4	19624.3	35334	40980.3	30599.1	23964.7	33972.1	38664	71691.6	44223.9	51446.7	37138	28338.6	32241.6	53790.9	31409.6	44594	43085.2	26194.5	26642.9	45009.5	69473.6	56580.9	27916.3	37353.4	38311.8	54756.3	77321.3	10740.9
437	1-Monopalmitylglycerol bis-trimethylsilyl ether	1-Monopalmitylglycerol bis-trimethylsilyl ether	205	54284-49-0	70.6	19.287	139870	267530	201707	244810	238925	95920.4	170286	197976	261171	174657	167297	340771	183186	231381	336795	241987	156356	303404	301771	193719	330068	254603	293883	208976	275815	241930	306404	238967	498790	336858	265374	314891	8130.24	152373	175066	228350	330846	165552	203765	210867	199808	193728	161278
438	Dibenz[b,d]cycloheptane, 9-acetamino-7-hydroxy-2,3,4-trimethoxy-	Dibenz[b,d]cycloheptane, 9-acetamino-7-hydroxy-2,3,4-trimethoxy-	357	1000126-65-9	54.8	19.328	24617.5	35497.2	11778.8	20799.2	54681.9	19008.8	16259.4	23157.9	15548.9	15933.3	19774.2	36708.6	24233.8	17802.6	18383.6	35929.9	7895.51	27103.5	27911	18728.7	51987.9	36422.2	27888.3	13656.2	41127.8	23749.6	32054.8	27510.4	82601.5	32902.1	21892.8	15816	22866.8	10745.3	19378	14583.7	30554.4	18526.4	22706.8	13625.2	18024.5	13182	15841.6
439	Carbonic acid, 2-dimethylaminoethyl ethyl ester	Carbonic acid, 2-dimethylaminoethyl ethyl ester	58	1000331-33-7	56	19.366	39672.1	73316.2	140699	89338.8	76175.8	43585	66862.6	62714.1	86637.3	67248.1	49811.6	117569	83480.3	60197.7	62937	80791.2	88149	162408	143569	171969	348654	257276	116206	112652	155788	183873	195298	161169	634142	235494	320857	236396	305705	35293.8	172264	84775.1	111674	42798.4	89051.6	108007	82034.5	73079.8	80152.3
440	Pyrido[1,2-a]benzimidazolium, 1,2,3,4-tetrahydro-5-(1,2,3,4-tetrahydro-6-hydroxy-1,3-dimethyl-2,4-dioxo-5-pyrimidinyl)-, hydroxide, inner salt	Pyrido[1,2-a]benzimidazolium, 1,2,3,4-tetrahydro-5-(1,2,3,4-tetrahydro-6-hydroxy-1,3-dimethyl-2,4-dioxo-5-pyrimidinyl)-, hydroxide, inner salt	171	27356-04-3	50.4	19.427	141967	11149.2	189507	15451.4	22806.1	21661.4	23984.1	16760.8	25574.6	162186	214332	198590	10678.6	14295.6	14529.1	10463.9	24902.7	12762.1	21857	10043.8	237917	28064	20943.6	23283.5	23144.6	25184.4	36880.6	35781.8	22002.8	18427.2	186492	200808	1133.39	94803.8	11492.6	25216.8	23226	19416.5	20407.8	19253.3	25869.3	18069.1	24092.7
441	Pentacosane	Pentacosane	57	629-99-2	92.1	19.454	1.6812e+06	816767	607756	1.12239e+06	2.12396e+06	1.09431e+06	1.11307e+06	2.0129e+06	3.02446e+06	978465	748528	973735	1.80287e+06	1.4175e+06	1.1603e+06	558744	753604	2.6868e+06	1.01201e+06	756750	940153	811557	2.21148e+06	648396	972083	692791	1.11673e+06	836222	907366	800593	1.45633e+06	869524	7.24545e+06	1.13232e+06	1.41916e+06	879517	1.18252e+06	768997	710997	540127	1.08068e+06	796377	515701
442	2-Methyl-4-phenoxy-5,6-diphenyl-2H-pyridazin-3-one	2-Methyl-4-phenoxy-5,6-diphenyl-2H-pyridazin-3-one	353	79369-61-2	65.7	19.469	11828.5	10016.5	5272.76	21207.1	19164.7	24296.8	53657.3	16002.4	25461.5	11379.1	57282.5	39956	18093.9	53586.6	36833.6	37504.5	50234.1	54716.8	33900.7	22419.9	160792	9105.43	56394.5	81381.5	104681	87760.1	95517.5	50870.3	85869.1	94552.5	10968.6	35837.6	53821.9	8742.22	14174.4	51809.8	60577.1	56351.7	6289.04	53174	48315	41310.8	16590.4
443	1-Adamantanecarboxamide, N-(2-iodo-4-methylphenyl)-	1-Adamantanecarboxamide, N-(2-iodo-4-methylphenyl)-	135	1000307-47-2	51.1	19.491	11016.9	103898	110718	125625	142397	121817	90782	101749	134390	16633.2	34653.9	123010	104469	122035	18013.9	122924	25332.5	15723.8	136674	116096	141390	121874	123209	28474.7	32564.2	143589	157347	117998	150086	46727.4	19894.4	24986	7522.3	66661.9	39202.5	14902.5	113387	116245	92796.6	104163	56327.5	105746	99404.5
444	Silane, dimethyl(4-methoxyphenoxy)tridecyloxy-	Silane, dimethyl(4-methoxyphenoxy)tridecyloxy-	380	1000347-15-1	51.4	19.513	15173.9	30456.3	22951.5	28569.7	40791.8	16304	21588.8	18604.9	23443.1	24042.9	19960.9	27992.3	26583.6	23823.6	30983	31060.7	24199.2	68422.4	50066.6	36221.2	44832.6	42686.9	55032	55162	59586.5	68745	77112.9	72827.3	101847	91826.4	41659.5	48715.3	176.856	13797.4	24991.9	25670.5	43752.7	25428.5	32226	33914.3	35858.7	34091	20080.8
445	Cobalt, bis(.eta.-5-piperidinylcyclopentadienyl)-	Cobalt, bis(.eta.-5-piperidinylcyclopentadienyl)-	355	1000162-04-6	62.8	19.58	521750	629477	647804	687070	678171	588098	516605	554604	724567	602161	774249	676507	598135	654086	40257.4	38370.6	718796	795693	767318	35374.3	793385	619333	657261	659466	45976.9	85812.3	60827.4	656860	69071.9	51140.2	693738	696307	79495.5	333497	480584	516722	511621	529518	507098	508213	497171	583389	446480
446	3-Phenyl-1-p-tolylimino-3-trifluoromethyl-2,3,6,7,8,9-hexahydro-1H,5H-2,4b,10,10a-tetraaza-benzo[a]azulene-4-carbonitrile	3-Phenyl-1-p-tolylimino-3-trifluoromethyl-2,3,6,7,8,9-hexahydro-1H,5H-2,4b,10,10a-tetraaza-benzo[a]azulene-4-carbonitrile	395	1000318-49-5	56.6	19.587	25062.8	33952.1	16085	20940.2	19413.3	15031.5	27260.6	48943	51831.6	41995	61626.6	70358.7	29814.7	49278.6	53356.9	21866.8	64618.1	61643.9	22634.9	23537.3	30262.2	57045.7	130870	132859	105729	88330.6	39664	45780.6	66490.9	30954.3	77289.5	66814	133.997	13109.6	30589	32012.7	44208.9	23826	29119.3	27220.8	39046	50181.9	9435.33
447	Docosanoic acid, methyl ester	Docosanoic acid, methyl ester	354	929-77-1	95.4	19.633	2.21606e+06	2.63594e+06	2.5873e+06	2.82744e+06	2.78893e+06	2.42705e+06	2.08557e+06	2.3186e+06	2.90492e+06	2.42404e+06	3.25102e+06	2.82032e+06	2.58547e+06	2.72008e+06	2.56749e+06	2.76984e+06	2.91688e+06	3.30399e+06	3.10776e+06	2.53369e+06	3.34373e+06	2.64931e+06	2.6512e+06	2.72125e+06	2.53029e+06	3.06557e+06	3.47232e+06	2.72315e+06	2.90463e+06	3.10183e+06	2.839e+06	2.90614e+06	744.588	1.41475e+06	2.02881e+06	2.12919e+06	2.1367e+06	2.21741e+06	2.10898e+06	1.96504e+06	2.14412e+06	2.43831e+06	1.82325e+06
448	Spiro[bicyclo[2.2.2]oct-5-ene-2,1'-cyclopropane]	Spiro[bicyclo[2.2.2]oct-5-ene-2,1'-cyclopropane]	79	106988-55-0	51.1	19.648	97687.2	165989	72113.8	170804	137291	215901	149783	132800	135649	124416	90375.9	137761	133414	186005	106568	67286.7	143471	185919	150937	157497	186536	102570	239916	236699	307423	285201	241483	138236	265616	235506	313363	245659	24628.3	106293	73221.6	340906	256949	152196	179670	134783	261259	194781	261378
449	Phthalic acid, octyl 2-pentyl ester	Phthalic acid, octyl 2-pentyl ester	149	1000315-48-0	72.3	19.689	221227	475576	1.51163e+06	409795	1.64015e+06	367156	515153	342702	637906	275945	1.74132e+07	393168	3.28506e+06	374435	401752	506888	428462	462557	420726	248834	624701	3.35275e+06	438594	854583	656874	469323	504185	294452	610519	402858	1.26852e+06	395468	15659.4	298866	373115	540471	429859	378061	411557	494117	381177	341818	351446
450	N-(tert-Butyldimethylsilyl)-N-(2-chloroethyl)acetamide	N-(tert-Butyldimethylsilyl)-N-(2-chloroethyl)acetamide	93	1010417-32-2	51.6	19.71	104125	42978.8	152275	110271	122961	226264	123297	121339	156311	142353	341520	166964	70612.4	152576	125878	122850	117221	188637	131342	108812	159896	86627.8	79110.9	306495	165727	80534.7	131404	165178	155438	117002	220085	211186	1143.73	115165	123154	164823	94162	187027	119165	85527.6	92298.1	86004.7	130696
451	2-Palmitoylglycerol, 2TMS derivative	2-Palmitoylglycerol, 2TMS derivative	247	53212-97-8	65.2	19.717	48563.8	85729.4	41228.9	69621.4	53286.7	187895	36712.4	54672.4	77691.5	40786.8	50840.6	172864	55133.2	124114	122678	46263.4	69659.4	158218	64819.7	31744.1	71941.2	95749.3	617769	472102	527561	656412	810377	165916	347900	408041	125036	61810.4	396.133	65741.6	167168	700200	310102	178436	308013	342629	424807	345138	802382
452	1H-Indole-2-carboxylic acid, 6-(4-ethoxyphenyl)-3-methyl-4-oxo-4,5,6,7-tetrahydro-, isobutyl ester	1H-Indole-2-carboxylic acid, 6-(4-ethoxyphenyl)-3-methyl-4-oxo-4,5,6,7-tetrahydro-, isobutyl ester	221	1000316-17-3	51.4	19.764	32876.7	42088.5	46321.6	23628.5	39111.2	18515.2	66003.4	37821.1	49887.9	92994.1	56979.1	40828.1	35336.2	38023.8	41919.3	45400.9	53265.8	38578.2	74058.5	59897.5	45788.5	56342.3	93010.2	34397.9	66314.3	59020.8	80543.5	18485.9	71618.8	58008.2	28460.4	67718	35917.8	43953.5	27430.1	57469.4	95611.9	41695	32473.2	27337	42844.2	63515.1	40570.6
453	Doconexent, TMS derivative	Doconexent, TMS derivative	79	1000333-23-8	96.7	19.812	411316	649581	790843	693633	508157	684837	392198	417658	343604	256918	380944	602914	343833	570945	464744	368861	553958	991046	1.08673e+06	704858	1.21145e+06	996979	1.56367e+06	1.30543e+06	1.82547e+06	1.5937e+06	1.81447e+06	966438	2.9202e+06	1.80295e+06	1.2619e+06	1.03363e+06	12746.1	251564	455976	1.51369e+06	1.37712e+06	668365	1.27978e+06	568090	1.14133e+06	800906	987016
454	Salmeterol, N-trifluoroacetyl-O,O,o-tris(trimethylsilyl)deriv.	Salmeterol, N-trifluoroacetyl-O,O,o-tris(trimethylsilyl)deriv.	369	325837-00-1	54.5	19.836	34267.8	47565.3	53627	54189.6	74008.5	54720.4	45381.4	27038.7	50912.9	34390.9	84589.7	84914.5	41965.2	57308.9	62837.3	56619.8	30953.3	84875.2	112581	72936.8	117250	92745.3	79380.5	94708	187286	140473	204767	116061	236958	139003	61017.9	69950.4	8022.2	30825.9	45818.6	74618.5	116787	73344.4	51873.8	63539	52522.6	44211.3	37901
455	Arachidonoyl amide, N-(trimethylsilyl)-	Arachidonoyl amide, N-(trimethylsilyl)-	360	1000465-40-9	68.8	19.852	7549.59	19442	6900.05	19037.2	28702	16958.6	13004.8	15247.3	33369.8	21704.6	14634.9	22521.7	13830	25475.8	17789.2	14849.3	33793.2	66848.6	27613.4	27033.7	38886.7	18354.5	69889.6	52643.8	48102.9	62815.5	56602.6	54919.7	131153	108637	58061.8	43460.3	125.812	15385.6	10523.2	19378.7	22938.2	24244.3	22739.1	23595.1	33095.3	39126.4	20548.4
456	Glyceryl palmitate, 2TMS derivative	Glyceryl palmitate, 2TMS derivative	371	1188-74-5	97.8	19.932	3.12727e+06	3.22837e+06	5.21514e+06	4.09392e+06	3.77865e+06	2.3553e+06	2.16317e+06	2.47676e+06	2.10344e+06	2.22759e+06	2.91061e+06	5.4921e+06	4.91389e+06	3.26078e+06	4.0519e+06	3.72229e+06	2.16394e+06	5.09935e+06	6.92048e+06	4.15384e+06	1.17042e+07	9.00136e+06	6.92663e+06	5.18464e+06	1.22566e+07	8.46235e+06	1.07731e+07	6.08414e+06	1.56202e+07	1.02356e+07	8.77403e+06	7.31846e+06	34596.6	1.35142e+06	4.37561e+06	7.08718e+06	8.49573e+06	2.21083e+06	5.6523e+06	3.76165e+06	4.70517e+06	2.78568e+06	5.38642e+06
457	Silane, diethylheptyloxytridecyloxy-	Silane, diethylheptyloxytridecyloxy-	371	1000363-95-6	69.2	19.932	3.12727e+06	3.22837e+06	5.21514e+06	4.09392e+06	3.77865e+06	2.3553e+06	2.16317e+06	2.47676e+06	2.10344e+06	2.22759e+06	2.91061e+06	5.4921e+06	4.91389e+06	3.26078e+06	4.0519e+06	3.72229e+06	2.16394e+06	5.09935e+06	6.92048e+06	4.15384e+06	1.17042e+07	9.00136e+06	6.92663e+06	5.18464e+06	1.22566e+07	8.46235e+06	1.07731e+07	6.08414e+06	1.56202e+07	1.02356e+07	8.77403e+06	7.31846e+06	34596.6	1.35142e+06	4.37561e+06	7.08718e+06	8.49573e+06	2.21083e+06	5.6523e+06	3.76165e+06	4.70517e+06	2.78568e+06	5.38642e+06
458	1'H-Androst-16-eno[16,17-b]indol-3-ol, 1'-methyl-, (3.beta.,5.alpha.)-	1'H-Androst-16-eno[16,17-b]indol-3-ol, 1'-methyl-, (3.beta.,5.alpha.)-	362	55282-45-6	56	20.015	5932.04	104734	67146.2	50144.3	9886.72	135300	51241.4	58953.9	11471.3	19623.1	103093	255328	239124	46920.8	156204	116828	736165	18472.8	14842.7	12592	10261.2	259902	25134	14436.7	14701.8	62937.5	16592	18314.5	46802.1	26290.4	8961.51	11077.2	169.92	2558.82	36246.5	4422.43	19495.9	5901.61	6763.84	9634.99	4480.99	38377.5	10953.9
459	15-Trimethylsilyloxydehydroabietic acid, trimethylsilyl ester	15-Trimethylsilyloxydehydroabietic acid, trimethylsilyl ester	445	1036404-74-6	61.1	20.038	64251.7	57199.6	104924	47686.5	92901.2	51534.6	34981.1	34340.4	33739.1	38651.8	63236	32262.8	31179.2	66712.2	38193.8	36477.8	64443.3	40741.6	57478.6	84746.5	80422.7	112501	32252.8	72999.5	107355	65590.9	112729	72655.5	82049.6	59095.1	55854.9	53068.7	275.58	28191.8	72148.4	112123	226781	42175.5	254435	82752.2	218933	112344	55981.2
460	Hexacosane	Hexacosane	85	630-01-3	91.9	20.076	1.06424e+06	662721	470092	944074	1.62334e+06	886720	870407	1.46238e+06	2.4487e+06	791150	574369	768697	1.37845e+06	1.14189e+06	929074	436692	606949	2.11939e+06	861425	574416	791617	484908	1.74976e+06	476094	792543	548996	890810	654714	686761	587512	1.15116e+06	649008	4.67273e+06	815030	1.05608e+06	692835	850575	597789	520918	433358	799929	554696	382926
461	Sucrose, 8TMS derivative	Sucrose, 8TMS derivative	361	19159-25-2	71.1	20.204	155455	323041	229038	2.65124e+06	562722	405460	2.61793e+06	174732	314191	354120	341443	788688	732404	125481	492019	349941	2.3202e+06	704190	635963	699004	622173	839596	325609	418206	526903	191270	741643	280586	185789	370440	251169	154419	1961.73	143266	101504	80603.3	121307	227224	129282	232883	73306.9	105752	122751
462	Silane, dimethyl(4-(2-phenylprop-2-yl)phenoxy)nonyloxy-	Silane, dimethyl(4-(2-phenylprop-2-yl)phenoxy)nonyloxy-	397	1010347-19-2	61.9	20.284	16436.9	26432	26706.4	35578.6	29703	585237	27252.5	34287.2	45744.7	20389.9	32968	631735	17791.7	23744.5	23222.7	24742.8	25377.9	37333.3	38979	24088.8	704109	33810.9	37259.6	25391.8	1.03474e+06	713622	946542	677474	1.64037e+06	48736.6	31548.2	22374	400.984	11751.1	17515.2	553726	47813.7	21108.4	32592.1	18925.7	25119.4	28383	21880.3
463	Batyl alcohol, 2TMS derivative	Batyl alcohol, 2TMS derivative	205	54284-51-4	60.7	20.471	63329.2	140360	107976	181853	126393	56148.3	95692.2	146948	209064	131033	128117	194658	104895	167094	238761	207933	71386.8	201464	159183	84751.2	155435	131239	146969	116583	183042	133643	176448	147205	345321	211325	133029	187846	5491.06	86721.6	98153.6	125329	198984	107230	126680	134509	142492	117838	96343.4
464	Silane, diethylhexyloxypentadecyloxy-	Silane, diethylhexyloxypentadecyloxy-	385	1000363-74-3	59.8	20.517	34228.3	23643.4	39200.8	33756	28789	20985.2	16659.1	20444.9	13235.1	20226.9	26022.4	34278.1	58175.9	27560.4	32676.9	35493.7	21238.9	35169.4	41680	35739.7	90192.5	41409.7	50268	29640.3	75389.3	47656	72361.8	36178.2	139531	67569.2	53103.7	37282.1	1257.81	12988.7	38148.3	48688.6	52182.5	18935.2	56515.3	28271.9	34934.8	30212	46257.8
465	Benzoyloxyphloracetophenone, .omega.-, 3TMS derivative	Benzoyloxyphloracetophenone, .omega.-, 3TMS derivative	371	1000478-57-5	51.9	20.586	3.11846e+06	3.22352e+06	5.20839e+06	4.08995e+06	3.77393e+06	2.36115e+06	2.15285e+06	2.4713e+06	2.09765e+06	2.23097e+06	2.90771e+06	5.48496e+06	4.90652e+06	3.25717e+06	4.06585e+06	3.71641e+06	2.15485e+06	5.09283e+06	6.91269e+06	4.18056e+06	1.16975e+07	8.99162e+06	6.9226e+06	5.17406e+06	1.22919e+07	8.45651e+06	1.08065e+07	6.11336e+06	1.56031e+07	1.02512e+07	8.78621e+06	7.31343e+06	31574.4	1.34623e+06	4.38773e+06	7.08355e+06	8.49217e+06	2.2026e+06	5.64855e+06	3.75564e+06	4.7005e+06	2.78199e+06	5.39457e+06
466	Silane, diethylnonyloxyundecyloxy-	Silane, diethylnonyloxyundecyloxy-	371	1000363-09-2	53.4	20.586	3.11846e+06	3.22352e+06	5.20839e+06	4.08995e+06	3.77393e+06	2.36115e+06	2.15285e+06	2.4713e+06	2.09765e+06	2.23097e+06	2.90771e+06	5.48496e+06	4.90652e+06	3.25717e+06	4.06585e+06	3.71641e+06	2.15485e+06	5.09283e+06	6.91269e+06	4.18056e+06	1.16975e+07	8.99162e+06	6.9226e+06	5.17406e+06	1.22919e+07	8.45651e+06	1.08065e+07	6.11336e+06	1.56031e+07	1.02512e+07	8.78621e+06	7.31343e+06	31574.4	1.34623e+06	4.38773e+06	7.08355e+06	8.49217e+06	2.2026e+06	5.64855e+06	3.75564e+06	4.7005e+06	2.78199e+06	5.39457e+06
467	Hentriacontane	Hentriacontane	57	630-04-6	91.7	20.671	1.08319e+06	812957	536865	1.24639e+06	2.01333e+06	1.08952e+06	1.03081e+06	1.64164e+06	3.23617e+06	989740	719979	962462	1.57994e+06	1.39852e+06	1.19196e+06	518710	767128	2.45263e+06	1.20781e+06	661085	954915	482474	2.25278e+06	543022	1.05445e+06	652275	1.1239e+06	791556	810675	631238	1.42348e+06	793075	6.97182e+06	1.0386e+06	1.25415e+06	845550	1.1284e+06	771085	599701	524529	1.05336e+06	646962	473127
468	2-linoleoylglycerol, 2TMS derivative	2-linoleoylglycerol, 2TMS derivative	408	54284-46-7	65	20.724	26588.8	32380.7	39597.6	43184.3	46963.6	45451.5	32325.2	26617.4	41348.4	34309.3	46894	43520.1	39628.5	31748.1	38146	37184.8	38276.7	55860.3	54436.4	39238.1	73867	50526.1	58764.5	50042.4	78737.3	63788.5	79907.6	63408.5	160110	86058.4	56753.3	53013.9	169.228	20885.9	37495.9	54085.9	68713.7	34801.5	50643.8	34396	44386.9	33425.8	36231.2
469	Tetracosanoic acid, methyl ester	Tetracosanoic acid, methyl ester	382	2442-49-1	97.5	20.851	2.29324e+06	2.76704e+06	2.85722e+06	2.94601e+06	2.88151e+06	2.53299e+06	2.18606e+06	2.42708e+06	2.97589e+06	2.51895e+06	3.27116e+06	2.9696e+06	2.70913e+06	2.73777e+06	2.72846e+06	2.79509e+06	2.99652e+06	3.3609e+06	3.23017e+06	2.55749e+06	3.56511e+06	2.92334e+06	2.7941e+06	2.77285e+06	2.63513e+06	3.15743e+06	3.63127e+06	2.83836e+06	3.07207e+06	3.27653e+06	2.97286e+06	2.93737e+06	308.102	1.65623e+06	2.12025e+06	2.21017e+06	2.30423e+06	2.29764e+06	2.25178e+06	2.04965e+06	2.32123e+06	2.47491e+06	1.88821e+06
470	1,5-Cyclohexadiene-1-methanol, 4-(1-methylethyl)-	1,5-Cyclohexadiene-1-methanol, 4-(1-methylethyl)-	91	19876-45-0	56.2	20.883	64197.5	30463.4	146745	153423	138706	87705.1	113903	5684.98	145598	103444	95815.1	162505	68064.2	87882.6	152246	85050	144807	90577.3	77946.4	106518	317738	165044	168047	265612	324651	169231	179754	95702.5	284738	142954	64190.2	201848	1464.64	67662.4	113154	219618	135165	169641	243963	190696	92049.1	103747	150186
471	1-Monolinolein, 2TMS derivative	1-Monolinolein, 2TMS derivative	395	54284-45-6	94.5	20.933	189981	291638	320752	413115	264212	338922	190938	199358	322962	219259	364122	456977	234855	235238	320653	302985	201600	426362	489960	319456	878960	503099	380758	337215	883950	621143	774863	549446	1.73244e+06	858592	504668	422965	47006.1	138257	253637	543183	657070	205900	392676	288533	330711	259804	397097
472	4-Hydroxyanthraquinone-2-carboxylic acid, di-TMS	4-Hydroxyanthraquinone-2-carboxylic acid, di-TMS	397	1000103-01-3	71.5	20.949	270956	323820	343152	442269	562702	584569	357281	234167	467556	287587	650478	630448	348641	321900	454406	453862	268427	500372	601863	313634	702931	499475	463870	422538	1.03394e+06	712745	946101	676434	1.63931e+06	924101	494598	433466	161.752	229246	344721	553069	696781	341140	347820	362492	381672	342621	311163
473	1-Monooleoylglycerol, 2TMS derivative	1-Monooleoylglycerol, 2TMS derivative	397	54284-47-8	55.1	20.996	33706.7	37901.6	40668	50938.8	49693.7	47250.8	51463.1	41434.7	44459.3	28091.1	63202.3	78425.7	31274.4	44874	49791.2	47695	29475	54816.4	71014	38118.4	76124.9	69200.4	60912.3	71586.8	190172	108933	152615	68122.1	260301	136441	71892.4	76069	161.203	17299	37395.3	115917	143365	37096.4	54407.4	51691.1	60755.4	37186.8	39357.4
474	Glycerol monostearate, 2TMS derivative	Glycerol monostearate, 2TMS derivative	399	1188-75-6	98.1	21.078	8.54428e+06	1.60692e+06	5.75502e+06	3.06925e+06	6.02958e+06	2.40149e+06	1.70703e+06	3.18817e+06	1.16715e+06	2.24781e+06	3.434e+06	3.42312e+06	1.27151e+07	4.80788e+06	4.38625e+06	4.22612e+06	2.13688e+06	2.87753e+06	2.95907e+06	2.18873e+06	6.00083e+06	4.33409e+06	5.47488e+06	3.13396e+06	6.14572e+06	3.72427e+06	4.71659e+06	3.24758e+06	9.00849e+06	5.69822e+06	4.42768e+06	4.29959e+06	115755	903890	8.01403e+06	3.18377e+06	5.13498e+06	1.19598e+06	7.14111e+06	2.25292e+06	3.24911e+06	2.25869e+06	5.34029e+06
475	Cholesta-3,5-diene	Cholesta-3,5-diene	247	747-90-0	53	21.278	82408.9	84916.3	73454.1	70225.7	62338.3	48894.6	71340.7	90905.2	75464.3	83751.3	77650.4	86993.5	65851.1	73315.1	66977.7	68141.4	60498.8	72559.7	59038.8	39533.4	58944.9	50969.5	58228.1	57634.4	52798.9	53049.5	52980.7	55625.1	53083.6	54993.5	54870.4	51622.4	687.109	54185	53995.2	53501.4	59297.8	52901.9	48601.1	56207.1	50145.7	44998	29436.4
476	Lignoceric acid, TMS derivative	Lignoceric acid, TMS derivative	425	74367-37-6	62.5	21.437	25487.6	38042.8	38484	69299.8	40775.8	46153.3	25344.3	44524	94325	30914.8	33377.4	28173.1	32075.5	31457.1	37879.1	30990.9	32388.2	50039	39797.8	29520.7	46986.3	48015.6	57834.6	49321	64483.3	63454.3	62153.4	32939.8	75167.4	84497.4	33013.5	35893.1	238.278	23409.1	32236.8	57820.5	71338.5	43383.4	57385.8	36364.1	56416.9	40558.7	50944.7
477	Hexacosanoic acid, methyl ester	Hexacosanoic acid, methyl ester	410	5802-82-4	95	21.986	1.65142e+06	2.04291e+06	2.10584e+06	2.12628e+06	2.07229e+06	1.84115e+06	1.5261e+06	1.73554e+06	2.06929e+06	1.8992e+06	2.34116e+06	2.14296e+06	2.01298e+06	1.99659e+06	1.99741e+06	2.10401e+06	2.13069e+06	2.59156e+06	2.48166e+06	1.89926e+06	2.65342e+06	2.16124e+06	2.06591e+06	2.06832e+06	1.90324e+06	2.37589e+06	2.76923e+06	2.04881e+06	2.27324e+06	2.49574e+06	2.23077e+06	2.18333e+06	12724.2	1.16886e+06	1.5729e+06	1.59934e+06	1.66151e+06	1.66889e+06	1.63067e+06	1.51148e+06	1.69867e+06	1.81003e+06	1.38275e+06
478	Cholesteryl hydrocinnamate	Cholesteryl hydrocinnamate	368	14914-99-9	72	22.03	382319	414114	382588	365020	345003	234921	371836	451409	355617	374802	395317	425357	318640	346986	366865	404073	328101	412802	279341	193917	304353	299572	315670	297695	271510	271555	338083	258016	327119	261116	334693	281967	15767.9	203781	258308	241548	227840	268879	242499	247965	220879	189061	153624
479	Benzenamine, 4-(1,1,3,3-tetramethylbutyl)-N-[4-(1,1,3,3-tetramethylbutyl)phenyl]-	Benzenamine, 4-(1,1,3,3-tetramethylbutyl)-N-[4-(1,1,3,3-tetramethylbutyl)phenyl]-	322	15721-78-5	69.8	22.269	261129	343693	356378	390083	368124	301112	222377	175542	307527	216469	390095	282851	237666	302801	358911	315949	244123	287277	353479	201850	234349	176529	160195	251836	261737	280022	350641	266223	320396	324211	255836	350395	46112.4	242597	305233	286542	309613	282819	273785	247583	307008	312788	266042
480	Triacontane	Triacontane	57	638-68-6	69.8	22.356	182672	211101	136388	278395	343126	250766	210406	297005	753345	286216	181368	218933	305135	297477	279360	130529	197158	470711	336773	147042	200601	95017.2	493203	114619	271310	158085	228814	182190	179709	150460	323873	176201	6.65916e+06	178807	261394	173550	322251	190620	140961	125154	236924	133585	126653
481	Octacosanoic acid, methyl ester	Octacosanoic acid, methyl ester	438	55682-92-3	95.2	23.122	1.80087e+06	2.36166e+06	2.45389e+06	2.45412e+06	2.37447e+06	2.07604e+06	1.73944e+06	2.01683e+06	2.37778e+06	2.1463e+06	2.60371e+06	2.54543e+06	2.32833e+06	2.28101e+06	2.33888e+06	2.44489e+06	2.42983e+06	2.95446e+06	2.83654e+06	2.13127e+06	3.06317e+06	2.50978e+06	2.36778e+06	2.3634e+06	2.15027e+06	2.75265e+06	3.20885e+06	2.37344e+06	2.65856e+06	2.91629e+06	2.5916e+06	2.51584e+06	524.823	1.33217e+06	1.76086e+06	1.83323e+06	1.87941e+06	1.858e+06	1.88513e+06	1.78534e+06	2.0076e+06	2.07795e+06	1.6002e+06
482	Cholesterol, TMS derivative	Cholesterol, TMS derivative	458	1856-05-9	96.9	23.367	3.45903e+06	4.43262e+06	5.75687e+06	6.03923e+06	4.03057e+06	3.48386e+06	6.59674e+06	6.54438e+06	9.22515e+06	5.34871e+06	6.44958e+06	6.56179e+06	4.38808e+06	5.40149e+06	5.11673e+06	6.29201e+06	8.50193e+06	5.93571e+06	7.9444e+06	6.52509e+06	9.09303e+06	6.54295e+06	5.15339e+06	4.83562e+06	6.91991e+06	6.7331e+06	7.79884e+06	8.82906e+06	1.07264e+07	8.21123e+06	8.38745e+06	7.85394e+06	1092.34	3.24878e+06	5.811e+06	6.08173e+06	6.0182e+06	4.55323e+06	4.96071e+06	4.87693e+06	4.81632e+06	4.38568e+06	4.81558e+06
483	Sulfurous acid, dodecyl 2-ethylhexyl ester	Sulfurous acid, dodecyl 2-ethylhexyl ester	57	1000309-19-5	51.4	23.54	2.09348e+06	2.56457e+06	3.16691e+06	3.39908e+06	2.33875e+06	110505	3.59918e+06	3.51435e+06	4.75136e+06	3.07548e+06	3.57335e+06	3.66996e+06	2.56001e+06	3.12673e+06	3.02135e+06	3.53225e+06	4.51636e+06	3.32897e+06	4.28055e+06	3.7161e+06	4.70725e+06	3.65974e+06	175108	2.81502e+06	3.86128e+06	3.71689e+06	4.24764e+06	4.68748e+06	5.37176e+06	4.45187e+06	4.40906e+06	4.29788e+06	6.23447e+06	2.2558e+06	3.66764e+06	3.74015e+06	3.76769e+06	3.00462e+06	3.22512e+06	3.22359e+06	3.08781e+06	2.85654e+06	3.11928e+06
484	Campesterol, TMS derivative	Campesterol, TMS derivative	343	55429-62-4	81.9	24.061	200273	230336	230891	335091	153242	179617	222448	188019	264395	173206	115564	342693	220939	174899	238320	268877	37640.8	218688	464352	339500	451980	271286	422923	251750	243781	234044	282910	232213	484434	209804	416785	340177	3423.85	83627.9	292236	325642	327948	135339	300180	175392	173171	181444	214343
485	Triacontanoic acid, methyl ester	Triacontanoic acid, methyl ester	467	629-83-4	94.7	24.487	432804	597544	593037	620871	566073	470059	399937	462501	574606	496290	621998	617842	548041	526747	551601	597347	581092	730467	683366	511836	716158	586764	554391	558651	507101	656495	795138	579240	646620	723350	624920	639875	211.288	336329	413480	431291	431892	474208	468390	404163	495686	501394	381799
486	5,7-Dihydroxy-3-[2,3-dihydro-4-hydroxy-2-(2-hydroxyisopropyl)benzofuran-7-yl]chromone	5,7-Dihydroxy-3-[2,3-dihydro-4-hydroxy-2-(2-hydroxyisopropyl)benzofuran-7-yl]chromone	311	99347-41-8	75.6	28.124	125547	128349	168099	162265	74783.8	123110	126652	195337	160692	104259	156104	190758	78642.5	121844	139261	144293	215108	165004	131623	106647	152409	154645	108700	120109	176474	152329	219438	131022	370446	196658	240833	189688	400.07	46874.1	156854	185168	212012	135663	175957	140665	142782	89081.8	195635
[truncated: 7 more columns]

## Sheet: sorted by % match
		Name	mz	cas#	match%	RT
	8	Tetrasiloxane, decamethyl-	295	141-62-8	98.7	6.285
	29	1-Butoxy-2-propanol, TMS derivative	73	1000473-25-1	98.4	6.871
	474	Glycerol monostearate, 2TMS derivative	399	1188-75-6	98.1	21.078
	456	Glyceryl palmitate, 2TMS derivative	371	1188-74-5	97.8	19.932
	396	9,12-Octadecadienoic acid (Z,Z)-, TMS derivative	337	56259-07-5	97.7	17.499
	469	Tetracosanoic acid, methyl ester	382	2442-49-1	97.5	20.851
	125	L-Isoleucine, 2TMS derivative	218	7483-92-3	97.2	9.276
	380	Methyl stearate	74	112-61-8	97.2	16.896
	51	Octanoic acid, methyl ester	74	111-11-5	97	7.402
	69	Pentasiloxane, dodecamethyl-	281	141-63-9	97	7.831
	417	Arachidonic acid, TMS derivative	80	113516-18-0	97	18.592
	482	Cholesterol, TMS derivative	458	1856-05-9	96.9	23.367
	93	Nonanoic acid, methyl ester	74	1731-84-6	96.8	8.553
	453	Doconexent, TMS derivative	79	1000333-23-8	96.7	19.812
	86	L-Valine, 2TMS derivative	218	7364-44-5	96.4	8.401
	65	3-Hydroxybutyric acid, 2TMS derivative	191	55133-94-3	95.7	7.75
	412	Eicosanoic acid, methyl ester	74	1120-28-1	95.7	18.32
	142	Hexasiloxane, tetradecamethyl-	443	107-52-8	95.4	9.76
	447	Docosanoic acid, methyl ester	354	929-77-1	95.4	19.633
	181	Cycloheptasiloxane, tetradecamethyl-	503	107-50-6	95.2	11.097
	481	Octacosanoic acid, methyl ester	438	55682-92-3	95.2	23.122
	477	Hexacosanoic acid, methyl ester	410	5802-82-4	95	21.986
	485	Triacontanoic acid, methyl ester	467	629-83-4	94.7	24.487
	139	Decanoic acid, methyl ester	87	110-42-9	94.6	9.675
	25	Glycolic acid, 2TMS derivative	147	33581-77-0	94.5	6.768
	471	1-Monolinolein, 2TMS derivative	395	54284-45-6	94.5	20.933
	358	Palmitic Acid, TMS derivative	328	55520-89-3	94.4	16.264
	398	Oleic Acid, (Z)-, TMS derivative	339	21556-26-3	94.1	17.538
	431	N-Trimethylsilylstearamide	131	18748-95-3	93.7	19.059
	115	Octanoic acid, TMS derivative	201	55494-06-9	93.3	8.977
	23	Ethylene glycol butyl ether, trimethylsilyl ether	119	193142-12-0	93	6.722
	290	D-Allofuranose, pentakis(trimethylsilyl) ether	218	1000380-20-4	92.8	14.541
	227	Diethyl Phthalate	149	84-66-2	92.7	12.449
	107	Butane, 1,1-dibutoxy-	57	5921-80-2	92.6	8.855
	441	Pentacosane	57	629-99-2	92.1	19.454
	460	Hexacosane	85	630-01-3	91.9	20.076
	467	Hentriacontane	57	630-04-6	91.7	20.671
	32	2-Propenoic acid, 2-[(trimethylsilyl)oxy]-, trimethylsilyl ester	147	55191-13-4	91.6	6.911
	247	2,5-Cyclohexadiene-1,4-dione, 2,5-bis(1,1-dimethylpropyl)-	248	4584-63-8	91.5	13.182
	127	Cyclohexasiloxane, dodecamethyl-	341	540-97-6	91.2	9.402
	233	Cyclooctasiloxane, hexadecamethyl-	355	556-68-3	91.2	12.618
	203	Dodecanoic acid, methyl ester	74	111-82-0	90.6	11.76
	148	3,3-Dibutoxy-1,1,1,5,5,5-hexamethyltrisiloxane	337	17866-34-1	90.1	9.95
	350	6-Pentadecenoic acid, 13-methyl-, (6Z)-, TMS	311	1010505-96-3	90	16.113
	322	Hexadecanoic acid, methyl ester	74	112-39-0	89.7	15.347
	150	Nonanoic acid, TMS derivative	215	82326-11-2	89.5	10.044
	400	11-Octadecenoic acid, (Z)-, TMS derivative	339	1000333-60-2	89.5	17.582
	252	1,1,1,3,3,5,5,7,7,9,9,11,11,13,13,15,15,15-octadecamethyloctasiloxane	221	556-69-4	89.4	13.36
	312	.alpha.-D-Glucopyranose, 4,6-O-ethylidene-, 3TMS derivative	217	1000478-61-2	89.3	15.114
	126	L-Proline, 2TMS derivative	142	7364-47-8	89	9.36
	209	Heptasiloxane, hexadecamethyl-	221	541-01-5	88.8	11.917
	53	Cyclopentasiloxane, decamethyl-	355	541-02-6	88.7	7.442
	106	Benzoic Acid, TMS derivative	179	65357	88.7	8.844
	279	(Z)-3-Hexenyl .beta.-glucopyranoside, 4TMS derivative	218	1000489-06-2	88.7	14.199
	6	rac-(2R,4R)-2,4-dimethylpiperidine, TMS	185	1000501-06-1	88.5	6.21
	116	Glycerol, 3TMS derivative	218	1785220	88.4	9.024
	159	L-Threonine, 3TMS derivative	218	2058906	88.3	10.258
	403	Stearic acid, TMS derivative	312	18748-91-9	87.7	17.706
	271	Hexonic acid, 3-deoxy-, .gamma.-lactone, 2,5,6-tris-O-TMS	246	1000465-60-5	87.3	14.054
	96	N-(trimethylsilyl)-4,5-dihydrothiazol-2-amine	174	1000474-12-9	87.1	8.599
	149	Serine, 3TMS derivative	218	64625-17-8	87	9.985
	297	1,5-Anhydroglucitol, 4TMS derivative	217	82682-67-5	86.3	14.675
	50	2-Hydroxybutyric acid, 2TMS	131	55133-93-2	85.8	7.355
	71	3-Heptanol, TMS derivative	131	18132-91-7	85.8	7.878
	309	.beta.-D-Lactose, (isomer 2), 8TMS derivative	204	1000380-08-8	85.7	15.052
	418	Eicosapentaenoic Acid, TMS derivative	79	1000333-53-2	85.7	18.639
	384	Heptadecanoic acid, TMS derivative	327	55517-58-3	85.5	17.008
	410	Tricosane	57	638-67-5	85.3	18.136
	230	3-Aminopiperidine-2,6-dione, 2TMS	156	1000508-07-9	85.2	12.482
	215	1-Methyl-N,N-bis(trimethylsilyl)-4-[(trimethylsilyl)oxy]-1H-imidazol-2-amine	329	1000333-94-6	84.7	12.04
	161	Ethyl .alpha.-D-glucopyranoside, 4TMS derivative	204	1000365-90-0	84.6	10.423
	163	(S)-5-Methylhydantoin, 2TMS	243	1010479-22-0	84.6	10.491
	49	Glycine, di-TMS	102	7364-42-3	83.7	7.311
	151	4-Cumylphenol, TMS derivative	269	261502-93-6	83.7	10.056
	180	Decanoic acid, TMS derivative	229	55494-15-0	83.7	11.063
	240	4-tert-Octylphenol, TMS derivative	207	78721-87-6	83.7	12.928
	282	.alpha.-D-Mannopyranose, 5TMS derivative	204	24707-99-1	83.4	14.253
	67	1,1-Diisobutoxy-butane	73	13002-16-9	83.3	7.804
	307	D-(+)-Galactopyranose, 5TMS derivative (isomer 1)	218	1000380-14-8	83.3	14.997
	298	Myristic acid, TMS derivative	285	18603-17-3	83	14.688
	174	3-Ethylbenzoic acid, TMS	207	1000499-25-6	82.8	10.856
	219	1-Dodecanol, TMS derivative	243	6221-88-1	82.3	12.169
	484	Campesterol, TMS derivative	343	55429-62-4	81.9	24.061
	334	Dibutyl phthalate	149	84-74-2	81.5	15.643
	231	Nonane, 3,7-dimethyl-	57	17302-32-8	81.3	12.514
	258	Methyl tetradecanoate	74	124-10-7	81.3	13.645
	421	(8Z,11Z,14Z)-Icosa-8,11,14-trienoate, O-TMS	363	113516-10-2	80.8	18.729
	339	.beta.-D-Glucopyranose, 5TMS derivative	204	2775-90-8	80.7	15.757
	57	3-Furoic acid, TMS derivative	125	1000332-78-1	79.9	7.503
	394	Hexadecanamide	59	629-54-9	79.7	17.309
	284	D-Psicofuranose, pentakis(trimethylsilyl) ether (isomer 1)	217	1000380-12-7	79.6	14.304
	24	Hexanoic acid, TMS derivative	173	14246-15-2	79.5	6.762
	422	Octadecanamide	59	124-26-5	79.3	18.75
	241	Dodecanoic acid, TMS derivative	257	55520-95-1	79	12.962
	21	Cycloheptylamine, N-trimethylsilyl-	170	1000461-82-5	78.7	6.636
	386	Silane, dimethyl(octadecyloxy)propyl-	327	65597-99-1	78.7	17.085
	164	Undecane, 5-methyl-	57	1632-70-8	78.3	10.515
	117	3-(Pyridine-3-yl)aniline, 2TMS	299	1000497-19-0	78.2	9.034
	13	5-Phenyl-o-anisidine	184	39811-17-1	77.7	6.55
	274	Cyclononasiloxane, octadecamethyl-	429	556-71-8	77.7	14.132
	37	l-Norvaline, n-propargyloxycarbonyl-, isohexyl ester	154	1010328-61-9	77.3	7.047
	191	Dodecane, 1-iodo-	71	4292-19-7	77.1	11.427
	264	2,2,16,16-tetramethyl-5,9,13-tris(trimethylsilyloxy)-3,7,11,15-tetraoxa-2,16-disilaheptadecane	103	1000368-58-9	77	13.869
	389	Silane, diethylheptadecyloxy(2-methoxyethoxy)-	387	1000363-54-6	76.8	17.209
	235	L-Phenylalanine, 2TMS derivative	218	7364-51-4	76.7	12.732
	12	Fumaric acid, di(cis-hex-3-enyl) ester	82	1000348-87-6	76.5	6.496
	83	2-Hexanone, 3,3-dimethyl-	85	26118-38-7	76.5	8.222
	136	1,1,3,3,5,5,7,7-Octamethyl-7-(2-methylpropoxy)tetrasiloxan-1-ol	281	1000364-61-2	76.4	9.602
	234	Triethanolamine, 3TMS derivative	262	20836-42-4	76.3	12.668
	486	5,7-Dihydroxy-3-[2,3-dihydro-4-hydroxy-2-(2-hydroxyisopropyl)benzofuran-7-yl]chromone	311	99347-41-8	75.6	28.124
	66	Benzyl alcohol, TBDMS derivative	165	53172-91-1	75.5	7.756
	328	Pentadecanoic acid, TMS derivative	299	74367-22-9	75.4	15.493
	133	Butanedioic acid, 2TMS derivative	73	40309-57-7	75.2	9.508
	278	3,3,5-Tributoxy-1,1,1,7,7,7-hexamethyl-5-(trimethylsiloxy)tetrasiloxane	485	72439-86-2	75	14.183
	130	1-(2-(3-Cyclohexenyl)ethyl)silatrane	174	1000427-34-2	74.8	9.446
	87	Benzene, 1-(1,1-dimethylethyl)-4-phenoxy-	211	5331-28-2	74.5	8.409
	319	Phthalic acid, 6-ethyl-3-octyl butyl ester	149	1000315-17-4	74.3	15.257
	329	1-Hexadecanol, TBDMS derivative	299	76358-80-0	74.3	15.594
	256	Heptadecane	71	629-78-7	74.1	13.446
	273	2-Chloro-5-[(methylamino)sulfonyl]benzoic acid, N-(tert-butyldimethylsilyl)-, tert-butyldimethylsilyl ester	420	1000504-69-5	74.1	14.096
	9	Benzene, 1-ethyl-4-methyl-	105	622-96-8	73.8	6.346
	80	Tributylamine	142	102-82-9	73.8	8.171
	408	Acetic acid, (dodecahydro-7-hydroxy-1,4b,8,8-tetramethyl-10-oxo-2(1H)-phenanthrenylidene)-,2-(dimethylamino)ethyl ester	58	1000143-97-2	73.7	18.026
	79	5-Methyl-2-(2-methyl-2-tetrahydrofuryl)tetrahydrofuran	85	1000112-56-4	73.5	8.078
	194	Bis(pentamethylcyclotrisiloxy)tetramethyldisiloxane	563	17909-18-1	73.5	11.483
	218	4-Nitrophenyl caprylate	127	20729	73.4	12.154
	92	Pyridazin-3(2H)-one, 5-chloro-2-methyl-4-(2-methylpropylamino)-	172	98795-97-2	73.2	8.518
	356	Carbonic acid, monoamide, N-(2-pentyl)-N-tetradecyl-, but-3-yn-1-yl ester	336	1000489-86-9	73.2	16.218
	369	11-Octadecynenitrile	81	56599-92-9	73.2	16.564
	74	2-(2-Isopropyloxazolidin-3-yl)ethan-1-ol, TMS	188	1000505-06-1	73	7.935
	269	Silane, dimethyl-2-propenyl(tetradecyloxy)-	271	77774-33-5	73	13.964
	371	D-Glucitol, 6TMS	320	14199-80-5	72.8	16.633
	63	1,1,3,3,5,5-Hexamethyl-1,5-bis(2-methylpropoxy)trisiloxane	207	1000364-61-1	72.6	7.689
	14	Pyrazolo[5,1-c][1,2,4]triazine, 2-acetyl-2,8-dihydro-7-methyl-8-methylene-	100	54798-90-2	72.4	6.574
	449	Phthalic acid, octyl 2-pentyl ester	149	1000315-48-0	72.3	19.689
	10	4-Pyridinol, TMS derivative	166	1000352-50-3	72.2	6.363
	239	Terephthalic acid, phenyl undecyl ester	303	1000324-06-9	72.2	12.904
	430	Alizarin, 2TMS derivative	369	7336-61-0	72.2	19.046
	478	Cholesteryl hydrocinnamate	368	14914-99-9	72	22.03
	340	Phthalic acid, cyclohexyl isohexyl ester	149	1000315-34-0	71.8	15.78
	135	9,10-Anthracenedione, 1,8-dihydroxy-3-methyl-	254	481-74-3	71.7	9.584
	105	Cyclotetrasiloxane, octamethyl-	281	556-67-2	71.6	8.83
	472	4-Hydroxyanthraquinone-2-carboxylic acid, di-TMS	397	1000103-01-3	71.5	20.949
	242	Benzophenone	182	119-61-9	71.4	12.984
	393	8-Benzylquinoline	219	28748-19-8	71.4	17.297
	2	3-(1-Benzothien-3-yl)alanine, 2TMS derivative	218	1000468-60-7	71.3	6.12
	111	Silane, (3-chloropropyl)triethoxy-	163	5089-70-3	71.2	8.932
	36	2-Methylpentanoic acid trimethylsilyl ester	103	114643-94-6	71.1	6.994
	182	2,4-Dihydro-4-methyl-5-propoxy-3H-1,2,4-triazol-3-one, TMS	187	1000509-09-2	71.1	11.205
	426	Oleamide, TMS derivative	338	1000308-88-0	71.1	18.892
	461	Sucrose, 8TMS derivative	361	19159-25-2	71.1	20.204
	434	Tricyclo[8.6.0.0(2,9)]hexadeca-3,15-diene, trans-2,9-anti-9,10-cis-1,10	79	1000150-40-3	71	19.156
	11	Val-Val-Val, N,N',N"-trimethyl-N-methoxycarbonyl-, methyl ester (isomer 1)	172	1000454-86-8	70.9	6.375
	22	4-Fluorobenzene-1,2-diol, 2Ac derivative	170	1000504-24-3	70.7	6.676
	437	1-Monopalmitylglycerol bis-trimethylsilyl ether	205	54284-49-0	70.6	19.287
	119	Nonanoic acid, 4-biphenyl ester	170	1000360-67-5	70.3	9.105
	257	3,5-Dibutoxy-1,1,1,7,7,7-hexamethyl-3,5-bis(trimethylsiloxy)tetrasiloxane	327	72439-85-1	70.1	13.53
	320	.beta.-D-(+)-Mannopyranose, 5TMS derivative	191	1000380-13-0	70.1	15.284
	42	Silane, dimethylisobutoxybutoxy-	189	1000346-76-2	69.9	7.111
	177	1,3-Diaza-2-phosphatricyclo[6.3.0.0(3,7)]undecane, 2-methyl-2-oxo-	200	1000162-94-4	69.9	10.93
	196	4-(9-Acridinyl)-N,N-diethylbenzenamine	284	6266-90-6	69.9	11.538
	479	Benzenamine, 4-(1,1,3,3-tetramethylbutyl)-N-[4-(1,1,3,3-tetramethylbutyl)phenyl]-	322	15721-78-5	69.8	22.269
	480	Triacontane	57	638-68-6	69.8	22.356
	91	(S)-1,1-bis(4-Methoxyphenyl)propan-2-ol	227	212516-39-7	69.7	8.495
	108	2-Butenoic acid, 3-methyl-2-[(trimethylsilyl)oxy]-, trimethylsilyl ester	147	55044-79-6	69.6	8.86
	103	1H-Pyrazolo[3,4-d]pyrimidin-4-amine	135	2380-63-4	69.5	8.798
	178	Methyl 3,5-dihydroxybenzoate, 2TMS derivative	297	27798-59-0	69.4	10.96
	323	D,L-o-Tyrosine, 3TMS derivative	218	1000479-22-3	69.4	15.41
	38	Alanine, N-methyl-N-methoxycarbonyl-, undecyl ester	117	1000328-73-1	69.3	7.08
	293	Isophthalic acid, di(4-chloro-2-methylphenyl) ester	273	1010344-64-8	69.3	14.595
	413	Nonadecanoic acid, TMS derivative	355	74367-35-4	69.3	18.391
	457	Silane, diethylheptyloxytridecyloxy-	371	1000363-95-6	69.2	19.932
	228	1,2,4-Benzenetriol, tris(trimethylsilyl) ether	342	71511-57-4	69.1	12.455
	184	Phthalic acid, di(3-methylphenyl) ester	239	1000315-37-3	68.9	11.252
	347	Nonane, 5-methyl-5-propyl-	71	17312-75-3	68.8	15.949
	455	Arachidonoyl amide, N-(trimethylsilyl)-	360	1000465-40-9	68.8	19.852
	113	Isoflurophate	127	55-91-4	68.6	8.945
	143	Uracil, 2TMS derivative	241	10457-14-4	68.6	9.776
	213	5-(2-Pyridinyl)-1H-pyrazole-3-carboxylic acid, 2TMS	318	1000497-64-5	68.6	12.022
	34	Ethanol, 2,2'-oxybis-, dipropanoate	101	6942-59-2	68.5	6.975
	186	1-Methylhexyl isopropylphosphonofluoridate (isomer 2)	153	1000510-62-4	68.5	11.283
	296	1,1,1,3,3,5,5,7,7,9,9,11,11,13,13,15,15,17,17,17-icosamethylnonasiloxane	221	2652-13-3	68.3	14.666
	354	Homosalate, TMS derivative	195	1000373-06-3	68.2	16.152
	40	4-Methyl-1H-benzimidazole, 1TMS derivative	204	1000486-24-6	68	7.102
	272	Bis(2'-hydroxy-3'-isopropylisobutyrophenonato)beryllium(ii)	419	25978-22-7	68	14.095
	208	Decane, 3-ethyl-3-methyl-	85	17312-66-2	67.9	11.875
	223	N-(2-Phenazinyl)acetamide	237	28124-26-7	67.7	12.235
	179	2-Amino-4-(1-ethylpropyl)-4H-benzo[h]chromene-3-carbonitrile	265	1000459-96-4	67.6	10.976
	295	DL-Glyceraldehyde, tris(trimethylsilyl) ether	218	1000352-23-2	67.4	14.605
	39	L-Alanine, 2-methyl-N-(n-butyl)-N-(4-methylphenyl)-, n-butyl ester	204	1000452-86-6	67.2	7.101
	122	Carbonic acid, monoamide, N-(2-pentyl)-N-octyl-, ethyl ester	228	1000490-02-8	67.2	9.186
	200	L-Methionine, 2TMS derivative	176	27844-10-6	67.2	11.671
	138	Glyceric acid, 3TMS derivative	189	38191-87-6	66.9	9.653
	232	1-Dimethylphenylsilyloxy-3-methylbenzene	227	1000307-90-4	66.9	12.55
	237	Terbutaline, N-trifluoroacetyl-O,O,o-tris(trimethylsilyl)deriv.	355	325836-92-8	66.9	12.867
	370	Myo-Inositol, 6TMS	305	2582-79-8	66.9	16.575
	78	4-Fluoro-2-methoxyphenol, TBDMS derivative	184	1000352-86-7	66.8	8.031
	81	5-Bromo-2-thiophenecarboxaldehyde	189	4701-17-1	66.7	8.188
	88	2-Mercapto-4,6-dimethylnicotinonitrile, TBDMS derivative	221	1000332-68-8	66.7	8.415
	7	Dodecanoic acid, 4-biphenyl ester	170	1000360-55-1	66.5	6.264
	176	5H-Oxazolo[3,2-a]pyridine-8-carbonitrile, 6-ethyl-2,3-dihydro-2,7-dimethyl-5-oxo-	218	1000337-58-3	66.5	10.926
	188	Cyclo(alanylleucyl), 2TMS	271	1000503-84-9	66.3	11.322
	102	2(5H)-Furanone, 5-(acetyloxy)-	83	14032-72-5	66.1	8.771
	315	1-Diphenyl(tert-butyl)silyloxy-4-methoxybenzene	305	1000307-86-6	66.1	15.167
	58	1-Aminocyclopentanecarboxylic acid, n-butoxycarbonyl-, dodecyl ester	184	1000329-09-7	66	7.542
	201	Pyrrole, 2-methyl-5-phenyl-	156	3042-21-5	66	11.711
	392	Benzo(b)carbazole	218	243-28-7	66	17.288
	332	.beta.-D-Glucopyranoside, 3-[[(2E)-3-(4-hydroxyphenyl)-1-oxo-2-propen-1-yl]oxy]-1-methylbutyl, 5TMS derivative	204	1000480-96-4	65.9	15.628
	72	Heptanoic acid, TMS derivative	75	25435-96-5	65.8	7.879
	362	Yohimban-16-carboxylic acid, 17-hydroxy-10-methoxy-, methyl ester, (16.beta.,17.alpha.)-	384	15218-17-4	65.8	16.329
	303	1,2-Benzenedicarboxylic acid, bis(2-methylpropyl) ester	149	84-69-5	65.7	14.864
	442	2-Methyl-4-phenoxy-5,6-diphenyl-2H-pyridazin-3-one	353	79369-61-2	65.7	19.469
	128	2-Thiobarbituric acid, tris(tert-butyldimethylsilyl) deriv.	429	1000364-74-6	65.6	9.404
	243	4-Azatricyclo[5.2.1.0(2,6)]decane-3,5-dione, 4-[4-(2-methylphenoxy)phenyl]-	347	1000261-10-9	65.6	13.018
	238	(2R)-2-(4-Hydroxyphenyl)propanoic acid, 2TMS	193	1000509-97-3	65.3	12.884
	451	2-Palmitoylglycerol, 2TMS derivative	247	53212-97-8	65.2	19.717
	266	Hexanoic acid, 6-(4-cyanophenyl)-2-naphthalenyl ester	245	80493-99-8	65	13.948
	468	2-linoleoylglycerol, 2TMS derivative	408	54284-46-7	65	20.724
	82	1H-Pyrazole, 4,5-dihydro-3,4,5-trimethyl-	70	22591-95-3	64.9	8.203
	267	Ethanol, (2-(3,4-dihydroxyphenyl)-, tris(trimethylsilyl)-	267	68595-80-2	64.9	13.953
	61	4-methylpiperidine-2-carboxylic acid, TMS	155	1000500-34-8	64.8	7.622
	336	Chrysophanol, 2TMS derivative	383	7336-72-3	64.8	15.687
	75	Phosphoric acid, bis(trimethylsilyl)monomethyl ester	241	18291-81-1	64.7	7.952
	123	2-(2-Chloro-4-fluorophenoxy)propanehydrazide, 2TMS	231	1010514-22-6	64.7	9.223
	158	3-Methylpiperazine-2,5-dione, (R)-, 2TMS derivative	257	1000333-70-0	64.6	10.251
	162	Cycloheptane, methyl-	291	4126-78-7	64.1	10.428
	214	2-(4-Methoxy-phenyl)-7-phenyl-2,5-dihydro-pyrazolo[3,4-d]pyridazin-4-one	318	1000318-49-8	64.1	12.023
	305	Phenol, 2,4,6-tri-tert-butyl-	247	732-26-3	64	14.953
	425	4-(3-Hexyl-4-methyl-2,5-dioxopyrrol-1-yl)butanamide, TMS	336	1000503-31-5	63.9	18.86
	112	3,5-Dimethylhexanoic acid, TMS	172	1000500-48-1	63.8	8.938
	377	Pentadecanenitrile	97	18300-91-9	63.8	16.777
	378	Silane, diethylethoxyisobutoxy-	175	1000363-05-6	63.8	16.81
	129	2-Acetylmethylamino-4,5,6,7-tetrahydrobenzothiazol-7-one	224	1000285-58-1	63.7	9.434
	381	(4-Methoxy-phenyl)-(5-p-tolyl-furan-2-ylmethylene)-amine	276	327074-22-6	63.7	16.93
	195	D-Ribofuranose, 5-deoxy-5-(methylsulfinyl)-1,2,3-tris-O-(trimethylsilyl)-	217	56700-80-2	63.6	11.493
	157	1-Piperidinepropanoic acid, ethyl ester	184	19653-33-9	63.5	10.232
	185	Physcion-10,10'-bianthrone	269	21871-90-9	63.4	11.276
	436	Quinoline, 3,6-dimethyl-2,4-diphenyl-	308	109704-24-7	63.4	19.221
	261	2,2,11,11-tetramethyl-8-(trimethylsilyloxy)-5-((trimethylsilyloxy)methyl)-3,6,10-trioxa-2,11-disiladodecane	103	1000368-58-7	63.3	13.719
	265	1-Hydroxy-2-methylanthraquinone, TMS derivative	295	1000103-73-5	63.2	13.93
	225	Spiroxatrine, N-acetyl	286	801989-88-8	63.1	12.337
	365	1(4H)-naphthalenone, 4-[[4-(diethylamino)phenyl]imino]-3-hydroxy-	305	1000397-85-9	63.1	16.415
	404	1-Nonadecanol, TBDMS derivative	133	1000351-85-5	63.1	17.707
	20	O-Methyl-DL-serine, N-dimethylaminomethylene-, butyl ester	185	1000375-99-5	63	6.636
	165	4'-Diethylaminoacetanilide	163	5326-57-8	63	10.598
	118	Phosphonofluoridic acid, (1-methylethyl)-, octyl ester	127	333416-34-5	62.9	9.068
	299	Naphthalene-2,6-dicarboxylic acid, p-butoxyphenyl ester, p-pentylphenyl ester	345	1000189-73-3	62.8	14.706
	343	.beta.-D-Galactofuranose, 1,2,3,5,6-pentakis-O-(trimethylsilyl)-	217	7045-52-5	62.8	15.844
	445	Cobalt, bis(.eta.-5-piperidinylcyclopentadienyl)-	355	1000162-04-6	62.8	19.58
	47	2-Isopropyl-4-ethyl-5-methylthiazole	154	87116-68-5	62.7	7.24
	217	Cyclopentene, 3-methylene-2-phenyl-1-(trimethylsilyl)oxy-	244	1000157-28-3	62.7	12.11
	224	2-Aminocaprylic acid, N-ethoxycarbonyl-, isohexyl ester	142	1000325-37-5	62.6	12.295
	211	2,4-Di-tert-butylphenoxytrimethylsilane	263	53925-65-8	62.5	11.974
	364	Silane, diethylhexadecyloxy(4-methoxyphenoxy)-	450	1000363-21-6	62.5	16.378
	476	Lignoceric acid, TMS derivative	425	74367-37-6	62.5	21.437
	275	Carbonic acid, monoamide, N-(2-butyl)-N-hexadecyl-, but-3-ynyl ester	364	1000490-54-1	62.3	14.141
	56	sec-butyl 4-oxopentanoate	99	1000455-36-0	62.2	7.49
	402	7-(Diethylamino)-3-(2-thienylcarbonyl)-2H-1-benzopyran-2-one	312	77820-11-2	62.1	17.705
	64	2-[(4-Chlorophenoxy)methyl]-5,6-dimethyl-1H-benzimidazole, acetate	159	1000475-43-4	62	7.735
	259	Silane, diethyloctyloxypropoxy-	245	1000363-07-3	62	13.651
	345	4-cyano-3-fluorophenyl 4-(4-ethylcyclohexyl)benzoate	215	92118-81-5	62	15.889
	420	Silane, diethyldecyloxyoctyloxy-	343	1000363-08-0	62	18.707
	388	Pyridazin-3(2H)-one, 5-chloro-2-(3-trifluoromethylphenyl)-4-methylamino-	304	98796-04-4	61.9	17.194
	462	Silane, dimethyl(4-(2-phenylprop-2-yl)phenoxy)nonyloxy-	397	1010347-19-2	61.9	20.284
	60	3-Methoxybenzylamine, N-heptyl-N-octyl-	262	1000310-33-6	61.8	7.588
	311	Benzenecarbothioic acid, 2,4,6-triethyl-, S-(2-phenylethyl) ester	189	64712-67-0	61.8	15.097
	137	Succinic acid, naphth-2-ylmethyl 3-fluorophenyl ester	141	1000390-34-2	61.6	9.629
	314	Silane, diethyl(4-acetylphenoxy)undecyloxy-	363	1000363-25-5	61.4	15.149
	375	Decane, 1-iodo-	85	2050-77-3	61.4	16.709
	85	Silane, diethylbutoxyhexyloxy-	231	1000363-73-3	61.3	8.303
	245	(1-Acetyl-2,3,4,5-tetraethylcyclopentadienyl)manganesetricarbonyl	517	12267-19-5	61.3	13.092
	301	1H-Indole, 1-(trimethysilyl)-2,5-bis[(trimethylsilyl)oxy]-	365	74381-41-2	61.3	14.808
	99	2,4-Difluorophenylacetic acid	127	81228-09-3	61.2	8.757
	205	1-Amino-4-chloroanthra-9,10-quinone, TMS derivative	314	1000474-79-5	61.2	11.778
	114	Triisobutyl(2-phenylethoxy)silane	151	160205-79-8	61.1	8.949
	222	11H-Pyrido[3',2'-4,5]pyrrolo[3,2-c]quinoline	219	1000212-49-8	61.1	12.218
	459	15-Trimethylsilyloxydehydroabietic acid, trimethylsilyl ester	445	1036404-74-6	61.1	20.038
	144	2,5-Bis((trimethylsilyl)oxy)pyrazine	241	362516-09-4	61	9.78
	171	2-Fluoro-6-trifluoromethylbenzamide, N-(4-fluorophenyl)-	191	1000358-11-3	61	10.796
	331	Acetic acid, methoxy-, methyl ester	75	6290-49-9	60.7	15.621
	463	Batyl alcohol, 2TMS derivative	205	54284-51-4	60.7	20.471
	77	Isophthalic acid, 3,5-difluorophenyl octyl ester	261	1010344-37-5	60.6	7.989
	45	(3S,5R,8S,8aS)-3-Butyl-5-propyloctahydroindolizin-8-ol	182	1072402-96-0	60.5	7.162
	212	8H-Pyrano[4',3':4,5]thieno[3,2-E][1,2,4]triazolo[1,5-c]pyrimidine, 10,11-dihydro-10,10-dimethyl-2-(phenylmethyl)-	292	1000320-14-3	60.4	11.999
	18	1-Benzyl-2,2,5,5-tetramethyl-2,5-disilapyrrolidine	234	1000427-11-3	60.3	6.606
	68	3-Chloro-2-fluorobenzoic acid, 4-nitrophenyl ester	159	1000357-73-4	60.3	7.811
	302	Phenyl-.beta.-D-glucuronide, 4TMS derivative	376	1010485-87-9	60.3	14.849
	262	Cyclo(glycylprolyl), TMS	226	1000512-90-3	60.2	13.727
	414	Propanoic acid, 3,3,3-trifluoro-2-[(6-methyl-2-pyridinyl)amino]-2-[(1-oxopentyl)amino]-, ethyl ester	288	1000351-48-9	60.2	18.468
	427	Butanamide, N-(2,5-dimethoxyphenyl)-2,2,3,3,4,4,4-heptafluoro-	334	1000307-28-0	60.2	18.906
	197	Vinburnine	293	4880-88-0	60.1	11.557
	283	6-Methoxythymyl 2-methylbutyrate	180	1000413-80-4	60.1	14.286
	360	Silane, diphenyl(2-methoxyethoxy)undecyloxy-	351	1000367-73-1	60.1	16.299
	31	Hydrazine, 1-ethyl-1-(2-methylpropyl)-	73	67398-35-0	59.9	6.909
	304	6-Fluoro-2-trifluoromethylbenzoic acid, 2-formyl-4,6-dichlorophenyl ester	191	1000343-74-4	59.9	14.923
	5	Propane, 2-methoxy-2-methyl-	57	1634-04-4	59.8	6.206
	89	Ethoxyquin	174	91-53-2	59.8	8.428
	464	Silane, diethylhexyloxypentadecyloxy-	385	1000363-74-3	59.8	20.517
	193	2-Methyl-3-(2-chloro-5-hydroxyphenyl)-4(3H)-quinazolinone	251	51837-91-3	59.7	11.464
	366	7-Diethylamino-2-oxo-2H-chromene-4-carbonitrile	227	332411-59-3	59.7	16.467
	192	L-Leucine, N-methyl-N-(hexyloxycarbonyl)-, tridecyl ester	228	1000392-35-1	59.6	11.447
	229	piperazine, 1,4-bis(2-ethylhexyl)-	211	1010397-69-2	59.6	12.46
	98	Silane, diethylbutoxyoctyloxy-	259	1010363-07-4	59.5	8.73
	187	N,N-Dimethylsphingosine, 2TMS derivative	160	1010479-39-9	59.5	11.307
	95	(Phenyl)([1,2,4]triazolo[4,3-a]quinoxalin-4-yl)amine	233	1000316-85-8	59.4	8.591
	286	9-Undecylanthracene	191	132034-75-4	59.4	14.412
	109	N-((2,4-Difluorobenzyl)sulfonyl)acetamide	127	1000504-44-6	59.2	8.87
	134	Iron, (.eta.-5-indenyl)-.eta.-5-(pentamethylcyclopentadienyl)-	306	1000161-63-0	59.2	9.522
	16	Terephthalic acid, 2-bromo-4-fluorophenyl pentyl ester	149	1000323-70-9	59.1	6.585
	406	Benzamide, 2-trifluoromethyl-5-fluoro-N-decyl-	191	1000407-68-5	59.1	17.79
	423	Indeno[2,1-a]indene, 3-decyl-4b,5,9b,10-tetrahydro-	219	56292-70-7	59.1	18.802
	27	Glycolic acid, 2TBDMS derivative	149	67226-76-0	58.9	6.833
	59	Hydracrylic acid, 2TMS derivative	152	55162-32-8	58.9	7.567
	244	4-fluorophenyl 4-(4-pentylcyclohexyl)benzoate	257	79912-98-4	58.8	13.087
	202	cis-4-Hydroxy-L-proline, N,O-di(trimethylsilyl)-, trimethylsilyl ester	230	1000487-47-4	58.7	11.718
	383	Fluridone	328	59756-60-4	58.7	17.001
	308	Silane, diethyloctyloxy(trans-4-methylcyclohexyloxy)-	203	1000363-56-6	58.6	15.01
	73	1,2-Benzenediol, O-propoxycarbonyl-O'-(2-(trifluoromethyl)benzoyl)-	173	1000329-75-6	58.5	7.882
	368	N-[4-(Acridin-9-ylamino)-phenyl]-acetamide	284	1000317-35-4	58.5	16.547
	44	(5-Isopropyl-2-methylphenyl)acetonitrile	158	941910	58.3	7.154
	325	Aspidospermidin-20-one, 1-acetyl-17-methoxy-	325	36458-96-5	58.3	15.429
	363	Bezenethanamine, N-trifluoroacetyl-3,4-dimethoxy-.alpha.-methoxycarbonyl-	151	1000116-20-7	58.3	16.36
	399	2H,8H-Benzo[1,2-b:3,4-b']dipyran-6-propanol, 5-methoxy-2,2,8,8-tetramethyl-, acetate	357	56336-20-0	58.3	17.571
	379	2,6-Bis[4-cyanostyryl]pyridine	333	61973-88-4	58.2	16.865
	291	1,2-Ethenediol, 2TMS derivative	73	26327-98-0	58.1	14.587
	335	p-Propionoxybenzaldehyde	122	50262-48-1	58.1	15.646
	342	4-cyano-3-fluorophenyl 4-(4-butylcyclohexyl)benzoate	243	92118-83-7	58.1	15.838
	348	2H-1-benzopyran-2-one, 7-(diethylamino)-3-[4-(dimethylamino)benzoyl]-	364	1000402-59-3	58.1	16.043
	124	Propanamide, N-(2-fluorophenyl)-2-methyl-	111	1000308-08-0	58	9.251
	344	1,1,1,3,3,5,5,7,7,9,9,11,11,13,13,15,15,17,17,19,19,19-docosamethyldecasiloxane	221	556-70-7	58	15.863
	372	Antibiotic LL-D253gamma	163	34288-35-2	58	16.672
	97	4-Penten-2-one, 4-methyl-	43	673542	57.9	8.702
	110	L-Tryptophan, N-trifluoroacetyl-N-methyl-, methyl ester	130	1000452-89-9	57.9	8.901
	385	Silane, dimethyl(4-(2-phenylprop-2-yl)phenoxy)butoxy-	327	1000347-18-8	57.8	17.019
	4	Hexanedioic acid, bis(phenylmethyl) ester	129	2451-84-5	57.7	6.185
	3	(2S,6R,7S,8E)-(+)-2,7-Epoxy-4,8-megastigmadiene	122	108342-25-2	57.6	6.152
	48	2-Chloro-N-(5-ethyl-1,3,4-thiadiazol-2-yl)propanamide, TMS	228	1000506-23-0	57.6	7.273
	54	Benzene, 1,2,3,5-tetramethyl-	119	527-53-7	57.6	7.472
	70	Pyrimidine, 2-amino-4-(3-fluorophenyl)-	188	85979-48-2	57.6	7.849
	154	phenol, 4-[2-(4-methoxyphenyl)ethenyl]-2-nitro-	271	1000396-99-6	57.5	10.162
	100	1-Butylurea, TMS derivative	146	1000492-46-1	57.4	8.762
	101	Tricarbomethoxyethylene	171	51175-48-5	57.4	8.765
	409	2-Cyano-5-(4-fluorophenyl)pyrimidine	199	1000078-56-5	57.4	18.086
	249	1-Dimethyl(pentafluorophenyl)silyloxy-4-methoxybenzene	348	1000307-93-8	57.3	13.257
	287	butanoic acid, 2-[4-(1,1-dimethylethyl)-2-(1,1-dimethylpropyl)phenoxy]-, methyl ester	291	1000397-86-4	57.3	14.437
	435	[4-(4-Hydroxy-2-quinazolinyl)phenyl]methanesulfonamide, 2TMS	307	1000508-11-4	57.3	19.215
	1	4,6-Heptadiyn-3-one	77	29743-27-9	57.1	6.101
	41	4-Morpholin-4-yl-benzaldehyde	131	1000317-91-6	57.1	7.107
	62	2,6-Difluoro-3-methylbenzoic acid, 2-nitro-5-fluorophenyl ester	155	1010357-68-5	57.1	7.633
	190	Undecanoic acid, decyl ester	187	1000438-94-5	57.1	11.418
	220	Acetic acid, 1-(cyclopentan-3-one-1-yl)-1-(7-oxabicyclo[4.1.0]heptyl)-, ethyl ester	163	1000158-31-3	57.1	12.203
	263	N-[(p-Nitrophenyl)sulfornyl]-hydroxyproline	271	91088-77-6	57.1	13.845
	216	Butorphanol, 2TMS	416	1000481-24-9	57	12.084
	206	2,3,4-Trihydroxybutyric acid tetrakis(trimethylsilyl) deriv., (, (R*,R*)-)	292	38191-88-7	56.9	11.847
	285	D-Fructose, 5TMS derivative	217	19126-98-8	56.9	14.374
	131	Glycine, 3TMS derivative	147	5630-82-0	56.7	9.45
	198	Methyl 2,5-dihydroxybenzoate, 2TMS derivative	297	27798-56-7	56.7	11.573
	446	3-Phenyl-1-p-tolylimino-3-trifluoromethyl-2,3,6,7,8,9-hexahydro-1H,5H-2,4b,10,10a-tetraaza-benzo[a]azulene-4-carbonitrile	395	1000318-49-5	56.6	19.587
	170	Ethanone, 1,1'-(6-hydroxy-2,5-benzofurandiyl)bis-	218	53947-86-7	56.4	10.721
	172	4-Ethoxy-2-hydroxybenzophenone, trimethylsilyl ether	299	1000462-40-1	56.4	10.807
	43	Pentanoic acid, triethylsilyl ester	187	18002-61-4	56.3	7.114
	30	Tetrahydro-1,3-oxazine-2-thione	131	17374-18-4	56.2	6.876
	52	Methanone, (2,3-dihydro-5-benzofuryl)(4-morpholyl)-	147	1000268-71-6	56.2	7.421
	140	Diacetin, 2-trimethylsilyl ether	175	1000465-83-5	56.2	9.698
	155	N1,N1,N4-Tris(tert-butyldimethylsilyl)succinamide	401	1000417-49-3	56.2	10.189
	277	4-Methyl-N-[-8-quinolinylmethylidene]aniline	246	26371-77-7	56.2	14.163
	470	1,5-Cyclohexadiene-1-methanol, 4-(1-methylethyl)-	91	19876-45-0	56.2	20.883
	416	11-Dodecen-1-ol difluoroacetate	59	128792-45-0	56.1	18.558
	439	Carbonic acid, 2-dimethylaminoethyl ethyl ester	58	1000331-33-7	56	19.366
	458	1'H-Androst-16-eno[16,17-b]indol-3-ol, 1'-methyl-, (3.beta.,5.alpha.)-	362	55282-45-6	56	20.015
	33	Ethane-1,1,2-tricarbonitrile, 2-(2-trifluoromethylphenyl)-	184	122165-18-8	55.9	6.942
	407	7-Difluoromethylthio-2,3-dihydro-5-phenyl-1H-1,4-benzodiazepin-2-one	317	55384-54-8	55.9	17.868
	204	2,2-Bis(3,5-dimethyl-4-hydroxyphenyl)propane, acetate	269	1000462-77-8	55.8	11.765
	19	Glutaric acid, 3-methylbut-2-en-1-yl 4-biphenyl ester	170	1000390-12-2	55.7	6.631
	433	o-Toluic acid, 3-methylphenyl ester	91	1000307-45-4	55.7	19.152
	210	p-Terphenyl, 4,4''-diamine	260	3365-85-3	55.5	11.945
	156	ENT-337	143	6280-99-5	55.4	10.201
	253	Fumaric acid, ethyl tetrahydrofurfuryl ester	85	1000330-57-6	55.3	13.396
	310	Carbonic acid, monoamide, N-(2-pentyl)-N-nonyl-, propargyl ester	252	1000490-04-5	55.3	15.067
	120	4H-Benzopyran-3-carbonitrile, 2-amino-5-methoxy-4-phenyl-	201	1000264-02-8	55.2	9.13
	333	(5R,8aR)-3-(Hex-5-en-1-yl)-5-(pent-4-en-1-yl)octahydroindolizine	320	1000367-13-6	55.2	15.631
	473	1-Monooleoylglycerol, 2TMS derivative	397	54284-47-8	55.1	20.996
	104	Dioxybenzone, bis(tert-butyldimethylsilyl)-	415	1000453-70-1	55	8.81
	236	propanedial, 2-(2,6-diphenyl-4H-pyran-4-ylidene)-	257	1000397-54-7	55	12.817
	84	Tris(trimethylsilyl)carbamate	147	1000366-58-2	54.9	8.236
	15	1,3,4-Thiadiazole-2-thiol	151	18686-82-3	54.8	6.582
	248	17-Methoxy-d-homo-18-norandrosta-4,8,13,15,17-pentaen-3-one	294	102323-79-5	54.8	13.237
	289	Estra-1,3,5(10)-trien-17-one, 2-(acetyloxy)-3-methoxy-	311	77883-33-1	54.8	14.498
	405	2-Amino-4-(4-methylphenyl)-6-phenylnicotinonitrile, N-trimethylsilyl-	342	1000471-83-8	54.8	17.71
	438	Dibenz[b,d]cycloheptane, 9-acetamino-7-hydroxy-2,3,4-trimethoxy-	357	1000126-65-9	54.8	19.328
	46	2,2'-Biphenylylenephosphoric acid	302	35227-84-0	54.7	7.183
	152	Alternariol monomethyl ether, 2TMS derivative	401	959286-82-9	54.6	10.089
	355	2-Fluoro-6-trifluoromethylbenzamide, N-(1-naphthyl)-	333	1000358-11-9	54.5	16.182
	387	Benzamide, 2-fluoro-3-trifluoromethyl-N-(2-butyl)-N-butyl-	191	1000464-34-6	54.5	17.178
	454	Salmeterol, N-trifluoroacetyl-O,O,o-tris(trimethylsilyl)deriv.	369	325837-00-1	54.5	19.836
	35	3H-1,2-Dithiole	103	288-26-6	54.4	6.993
	281	3-Methylbenzothiophene	147	1455-18-1	54.3	14.247
	353	Alanine, N-phenyl-, ethyl ester	193	88912-03-2	54.3	16.148
	395	Danthron, 2TMS derivative	299	7336-68-7	54.3	17.38
	17	m-Aminophenylacetylene	82	54060-30-9	54.2	6.601
	357	1,3-Diiminoisoindoline	82	57500-34-2	54.2	16.259
	367	Phenylphosphonic acid, dodecyl ethyl ester	187	1000393-23-9	54.2	16.482
	153	2,3-Dihydrooxazole-3,4-dicarboxylic acid, 2.beta.-t-butyl-5-methyl-, dimethyl ester	156	122697-74-9	54.1	10.106
	160	5,7-Dimethylpyrimido-[3,4-a]-indole	196	38349-21-2	54	10.285
	167	Benzene, 1,1'-(1,2-ethynediyl)bis[4-methoxy-	183	2132-62-9	54	10.651
	268	2,5,8-Triphenyl benzotristriazole	75	50617-19-1	54	13.959
	28	3-Bromo-thiophene-2-carboxamide	191	78031-18-2	53.7	6.835
	173	l-Leucyl-l-alanine, n-propoxycarbonyl-, propyl ester	183	1000320-32-1	53.7	10.84
	401	2-Oxo-5-benzyl-4,6-diphenyl-1,2-dihydropyrimidine	341	28840-59-7	53.7	17.588
	391	Silane, diphenyl(2-ethoxyethoxy)hexadecyloxy-	435	1000367-67-0	53.6	17.283
	255	4,4,6-Trimethyl-2-(1-piperidino)-7-oxabicyclo[4.1.0]hept-2-ene	57	74306-40-4	53.5	13.444
	397	2-(4-Methoxy-phenyl)-5,7-diphenyl-2,5-dihydro-pyrazolo[3,4-d]pyridazin-4-one	394	1000318-41-7	53.5	17.518
	260	3,5-Di-tert-butyl-2-hydroxybenzaldehyde	219	37942-07-7	53.4	13.664
	349	Carbamic acid, N-(2-butyl)-N-pentadecyl-, ethyl ester	326	1000491-10-5	53.4	16.064
	466	Silane, diethylnonyloxyundecyloxy-	371	1000363-09-2	53.4	20.586
	55	Cyclohexanol, TMS derivative	157	13871-89-1	53.2	7.48
	147	7H-Furo[3,2-g]chromen-7-one, 2-(1-methoxyethyl)-3,5,9-trimethyl-	271	309739-92-2	53.1	9.872
	276	benzenamine, 4,4'-(1,4-cyclohexanediyl)bis[N,N-diethyl-	363	1000398-71-3	53.1	14.146
	246	5-Cyano-1,3-benzenedicarboxylic acid, 2TMS	422	1000494-51-4	53	13.126
	361	Myo-Inositol, 5TMS derivative	217	72204-06-9	53	16.313
	475	Cholesta-3,5-diene	247	747-90-0	53	21.278
	288	Phthalic acid, di(4-chlorophenyl) ester	259	1000315-25-5	52.9	14.481
	374	7H-Benzo[c]furo[2,3-f][1]benzopyran, 2,7,7,10-tetramethyl-4-pentyl-	333	87734-66-5	52.9	16.7
	415	Phosphoric acid, tris(3-methylphenyl) ester	449	563-04-2	52.9	18.495
	90	Pentanoic acid, 5-[1,3]dioxolan-2-yl-2-hydroxy-4-hydroxyimino-, methyl ester	73	1000310-77-1	52.8	8.487
	166	4-Quinolinamine, 2-trifluoromethyl-N-(2-hydroxyethyl)-N-methyl-	239	1000266-77-6	52.8	10.648
	94	2-Cyano-2-isopropyl-3-methylbutanoic acid	127	866-29-5	52.7	8.561
	175	di-n-Decylamine	170	1120-49-6	52.7	10.902
	183	Benzamide, 4,N-dipropyl-	205	1787524-09-7	52.7	11.221
	254	3-(3,5-Difluorophenyl)-L-alanine, 2TMS	73	1000499-37-1	52.7	13.42
	207	Podocarpa-8,11,13-trien-3-one, 14-isopropyl-13-methoxy-	257	18326-16-4	52.6	11.855
	221	Anthracene, 9,10-dihydro-9-(1-methylpropyl)-	135	10394-54-4	52.6	12.216
	337	9-(2-p-Tolylethyl)-3,4,5,6,7,9-hexahydro-2H-xanthene-1,8-dione	217	299945-39-4	52.6	15.693
	26	Benzamide, 4-propyl-N-butyl-	147	1000439-16-7	52.5	6.831
	318	Tetracosamethyl-cyclododecasiloxane	379	18919-94-3	52.5	15.239
	280	s-(-)-2,2'-Bis[diphenylphosphino]-1,1'-binaphthyl	437	76189-56-5	52.4	14.237
	326	2,6-Dimethyl-3,5-diphenyl-4-pyran-4-thione	291	1000427-87-6	52.4	15.461
	250	1,3-Dipentyl-heptabarbital	361	1000100-95-1	52.3	13.279
	251	Silane, methylidynetris[trimethyl-	217	1068-69-5	52.3	13.325
	313	2-[(3-Iodo-benzylidene)-amino]-4,5,6,7-tetrahydro-benzo[b]thiophene-3-carbonitrile	364	330682-81-0	52.3	15.148
	132	Disilane, hexamethyl-	73	1450-14-2	52.2	9.506
	338	benzoic acid, 4-[2-[4-[bis(4-methylphenyl)amino]phenyl]-1-cyanoethenyl]-	444	1000399-33-3	52.2	15.726
	141	2,2-Bis(4'-methoxyphenyl)-2-ethoxyethane	271	1000283-53-7	52.1	9.711
	270	3,4-Dihydroxymandelic acid, 4TMS derivative	429	37148-65-5	52.1	14.023
	316	2,2-Dimethyl-propyl 2,2-dimethyl-propanesulfinyl sulfone	57	82360-14-3	52.1	15.175
	146	Octanoic acid, TBDMS derivative	201	104255-72-3	52	9.862
	376	Butanoic acid, 2-(acetylamino)-4-cyano-, 2,6-bis(1,1-dimethylethyl)-4-methoxyphenyl ester	221	113719-14-5	51.9	16.761
	465	Benzoyloxyphloracetophenone, .omega.-, 3TMS derivative	371	1000478-57-5	51.9	20.586
	359	3,3-Dichloropropyne	449	25523-14-2	51.8	16.275
	168	2,2,4-Trimethyl-1,3-pentanediol diisobutyrate	145	6846-50-0	51.7	10.692
	121	2-Methyl-3-(4-methylphenyl)-pyrimidin-4(3H)-one	200	87356-58-9	51.6	9.18
	317	Pentadecanoic acid, TBDMS derivative	299	104255-80-3	51.6	15.201
	330	Histamine, N,N'-di(trifluoroacetyl)-	190	1000374-88-7	51.6	15.618
	450	N-(tert-Butyldimethylsilyl)-N-(2-chloroethyl)acetamide	93	1010417-32-2	51.6	19.71
	145	Sebacic acid, di(2-methylpent-3-yl) ester	185	1000355-46-4	51.5	9.835
	324	Fluoren-2-one, 7-propyloxy-2-(oxypropionic acid)-	312	1000318-32-2	51.5	15.422
	189	Isophthalic acid, di(2-fluorophenyl) ester	243	1000344-66-4	51.4	11.387
	444	Silane, dimethyl(4-methoxyphenoxy)tridecyloxy-	380	1000347-15-1	51.4	19.513
	452	1H-Indole-2-carboxylic acid, 6-(4-ethoxyphenyl)-3-methyl-4-oxo-4,5,6,7-tetrahydro-, isobutyl ester	221	1000316-17-3	51.4	19.764
	483	Sulfurous acid, dodecyl 2-ethylhexyl ester	57	1000309-19-5	51.4	23.54
	352	phenol, 2-(2H-1,2,3-benzotriazol-2-yl)-4,6-bis(1,1-dimethylethyl)-	309	1000402-35-2	51.3	16.141
	429	3,5-Pyridinedicarboxylic acid, 1,4-dihydro-4-methyl-2,6-diphenyl-, diethyl ester	376	20970-65-4	51.3	19.014
	294	Phthalic acid, 4,5-dimethyl-, dimethyl ester	191	17649-59-1	51.2	14.599
	373	3-(2,5-Dimethyl-1H-pyrrol-1-yl)benzoic acid, methyl ether	228	26165-64-0	51.2	16.699
	390	Pyrene	202	129-00-0	51.2	17.225
	411	Phthalazine, 1-phenyl-	205	7188-22-9	51.2	18.285
	300	9-(2-Carboxyethyl)-2,2,4,4-tetramethyl-1,2,3,4-tetrahydro-.gamma.-carboline	285	1010071-43-1	51.1	14.796
	321	bis-(4,6-Di-azido-1,3,5-triazin-2-yl)-amine	320	1000460-31-6	51.1	15.294
	443	1-Adamantanecarboxamide, N-(2-iodo-4-methylphenyl)-	135	1000307-47-2	51.1	19.491
	448	Spiro[bicyclo[2.2.2]oct-5-ene-2,1'-cyclopropane]	79	106988-55-0	51.1	19.648
	199	Bis(heptamethylcyclotetrasiloxy)siloxane	564	17909-39-6	50.9	11.596
	306	Boronic acid, ethyl-, dimethyl ester	203	7318-82-3	50.9	14.978
	419	Estra-1,3,5(10)-trien-6-one, 3,17-bis(acetyloxy)-2-methoxy-, (17.beta.)-	358	69540-62-1	50.9	18.68
	327	4-(3,5-Difluorophenyl)aniline, N-methyl-	219	1010512-42-4	50.7	15.476
	341	Fumaric acid, di(2,2,3,3,4,4,5,5-octafluoropentyl) ester	313	1010348-79-7	50.6	15.798
	424	Tetracosane	71	646-31-1	50.6	18.809
	428	Phosphine, 1,4-butanediylbis[dicyclohexyl-	367	65038-36-0	50.6	18.936
	382	9,9-Diphenyl-2-methyl-9-sila-9,10-dihydro-3-azaantracen-10-one	300	39675-94-0	50.5	16.974
	432	Quinoline, 2-phenyl-	103	612-96-4	50.5	19.102
	440	Pyrido[1,2-a]benzimidazolium, 1,2,3,4-tetrahydro-5-(1,2,3,4-tetrahydro-6-hydroxy-1,3-dimethyl-2,4-dioxo-5-pyrimidinyl)-, hydroxide, inner salt	171	27356-04-3	50.4	19.427
	169	D-Norleucine, N-ethoxycarbonyl-, dodecyl ester	158	1000344-10-2	50.2	10.714
	226	4H-Oxireno[3,3a]indolo[7a,1-a][2]benzazepine,1a,2,5,6,11,12-hexahydro-8,9,12-trimethoxy-,(1aR,10bR,12S,14aS)-	284	39024-12-9	50.2	12.358
	292	2'-Methyl-2,3'-bi(1H-indole)	246	1000326-83-2	50.2	14.589
	351	1,3-Benzenediol, O,O'-dipentafluorobenzoyl-	195	1000330-72-3	50.2	16.117
	76	5-Nitrothiazole-2-carboxaldehyde acethydrazone	124	20751-87-5	50.1	7.974
	346	Benzamide, 3,4-dimethoxy-N-(2-pentyl)-N-octyl-	165	1000489-78-6	50	15.9

## Sheet: Normalization by ISTD
		Name	Data File	ISTD normalization factor live	ISTD normalization factor static	Tetracosanoic acid ISTD	4,6-Heptadiyn-3-one	3-(1-Benzothien-3-yl)alanine, 2TMS derivative	(2S,6R,7S,8E)-(+)-2,7-Epoxy-4,8-megastigmadiene	Hexanedioic acid, bis(phenylmethyl) ester	Propane, 2-methoxy-2-methyl-	rac-(2R,4R)-2,4-dimethylpiperidine, TMS	Dodecanoic acid, 4-biphenyl ester	Tetrasiloxane, decamethyl-	Benzene, 1-ethyl-4-methyl-	4-Pyridinol, TMS derivative	Val-Val-Val, N,N',N"-trimethyl-N-methoxycarbonyl-, methyl ester (isomer 1)	Fumaric acid, di(cis-hex-3-enyl) ester	5-Phenyl-o-anisidine	Pyrazolo[5,1-c][1,2,4]triazine, 2-acetyl-2,8-dihydro-7-methyl-8-methylene-	1,3,4-Thiadiazole-2-thiol	Terephthalic acid, 2-bromo-4-fluorophenyl pentyl ester	m-Aminophenylacetylene	1-Benzyl-2,2,5,5-tetramethyl-2,5-disilapyrrolidine	Glutaric acid, 3-methylbut-2-en-1-yl 4-biphenyl ester	O-Methyl-DL-serine, N-dimethylaminomethylene-, butyl ester	Cycloheptylamine, N-trimethylsilyl-	4-Fluorobenzene-1,2-diol, 2Ac derivative	Ethylene glycol butyl ether, trimethylsilyl ether	Hexanoic acid, TMS derivative	Glycolic acid, 2TMS derivative	Benzamide, 4-propyl-N-butyl-	Glycolic acid, 2TBDMS derivative	3-Bromo-thiophene-2-carboxamide	1-Butoxy-2-propanol, TMS derivative	Tetrahydro-1,3-oxazine-2-thione	Hydrazine, 1-ethyl-1-(2-methylpropyl)-	2-Propenoic acid, 2-[(trimethylsilyl)oxy]-, trimethylsilyl ester	Ethane-1,1,2-tricarbonitrile, 2-(2-trifluoromethylphenyl)-	Ethanol, 2,2'-oxybis-, dipropanoate	3H-1,2-Dithiole	2-Methylpentanoic acid trimethylsilyl ester	l-Norvaline, n-propargyloxycarbonyl-, isohexyl ester	Alanine, N-methyl-N-methoxycarbonyl-, undecyl ester	L-Alanine, 2-methyl-N-(n-butyl)-N-(4-methylphenyl)-, n-butyl ester	4-Methyl-1H-benzimidazole, 1TMS derivative	4-Morpholin-4-yl-benzaldehyde	Silane, dimethylisobutoxybutoxy-	Pentanoic acid, triethylsilyl ester
		1709_APP_Vehicle_F_14	2307270014.D	1.15757	1.15482	2.29324e+06	119793	246764	82564.5	417976	231275	5.88922e+06	1.37786e+06	6.03894e+06	105801	216269	1.33571e+06	279492	149451	862016	559323	1.06911e+07	852674	949620	1.81688e+07	6.70877e+06	1.81688e+07	1.81688e+07	1.22335e+06	1.49766e+06	2.146e+06	2.146e+06	615346	2.20759e+07	5.33278e+06	294556	5.33278e+06	5.74373e+06	199668	242046	623985	623985	87317.7	2.05401e+06	4.33115e+06	4.33115e+06	1.74404e+06	4.99686e+06	1.26193e+06
		1710_APP_Vehicle_F_15	2307270015.D	0.959354	0.957075	2.76704e+06	89799.2	48637.9	80030.5	385971	279948	6.8895e+06	2.51602e+07	6.78948e+06	121968	190420	1.69889e+06	190960	208975	1.00403e+06	616629	1.26675e+07	732694	1.14968e+06	2.16534e+07	8.46552e+06	2.16534e+07	2.13477e+07	1.34896e+06	1.84292e+06	2.01579e+06	7.13267e+06	1.5683e+06	2.04227e+07	7.21391e+06	344205	3.44829e+06	7.13268e+06	165209	152761	756071	756071	205984	2.68306e+06	4.6616e+06	4.6616e+06	1.96218e+06	5.55308e+06	1.53106e+06
		1727_APP_Vehicle_F_16	2307270016.D	0.929074	0.926867	2.85722e+06	93964.8	26527.2	13480.8	433648	230197	6.07288e+06	2.86131e+06	5.93656e+06	101614	189598	76755	187657	174790	898254	1.31806e+06	8.38112e+06	759466	1.0796e+06	1.76712e+07	7.10267e+06	1.76712e+07	1.76177e+06	1.28188e+06	1.47268e+06	1.68252e+06	1.50567e+06	455899	1.72056e+07	5.73248e+06	290531	1.69623e+06	5.4358e+06	174673	149959	601129	601129	155523	1.57884e+06	5.43904e+06	5.43904e+06	1.55237e+06	3.2185e+06	1.32045e+06
		1731_APP_Vehicle_F_17	2307270017.D	0.901073	0.898933	2.94601e+06	122708	240340	94908.9	388230	318781	7.57493e+06	4.22594e+06	6.96285e+06	110733	261955	115073	126082	211312	1.18386e+06	637483	1.12255e+07	529693	1.16603e+06	2.3564e+07	1.00077e+07	2.3564e+07	2.35643e+07	1.54124e+06	1.45082e+06	2.59472e+06	5.77763e+06	2.15662e+06	1.94141e+07	6.74448e+06	357575	1.61499e+06	5.77763e+06	183848	149333	779782	779782	181347	4.12741e+06	6.19838e+06	6.19838e+06	2.60994e+06	7.37286e+06	1.49808e+06
		1737_APP_Vehicle_F_18	2307270018.D	0.921244	0.919056	2.88151e+06	123356	43057.2	86600.6	412327	267998	7.06332e+06	2.7297e+06	6.73138e+06	109943	217087	100474	319829	221102	1.12604e+06	1.83304e+06	1.28578e+07	1.08439e+06	1.13556e+06	2.38667e+07	9.6011e+06	2.38598e+07	2.38662e+07	1.55382e+06	1.80551e+06	2.14356e+06	2.14913e+06	2.53878e+06	2.03947e+07	8.47584e+06	399038	3.58419e+06	6.4995e+06	187590	173397	784665	784665	182974	2.28156e+06	8.23881e+06	8.23881e+06	2.0996e+06	3.41502e+06	1.54577e+06
		1748_APP_Vehicle_F_19	2307270019.D	1.048	1.04551	2.53299e+06	354138	22095	42074.2	478193	189602	5.48939e+06	2.32523e+07	5.97476e+06	104879	320477	74908.9	297727	143058	532736	1.2868e+06	1.12145e+07	937215	1.01325e+06	1.69788e+07	5.73051e+06	1.69788e+07	1.69788e+07	1.19544e+06	1.39713e+06	3.07175e+06	3.07175e+06	1.12145e+07	2.62305e+07	5.36619e+06	706312	3.30422e+06	3.81386e+06	229031	294293	598068	598068	1.36955e+06	2.80437e+06	8.46721e+06	8.46721e+06	2.29511e+06	4.24073e+06	1.26192e+06
		1874_APP_Vehicle_F_20	2307270020.D	1.21432	1.21143	2.18606e+06	49273.7	120229	91580.7	493055	225263	6.35221e+06	2.47742e+07	6.03587e+06	109859	231783	75415.5	315242	103268	703517	700536	1.55335e+07	439967	899522	1.93767e+07	7.45114e+06	1.93767e+07	1.93767e+07	1.19956e+06	1.76125e+06	2.39348e+06	2.39348e+06	1.55335e+07	2.80058e+07	6.80919e+06	852463	6.80541e+06	2.6621e+06	254966	454289	654236	654236	126599	4.56169e+06	6.7266e+06	6.7266e+06	1.98414e+06	3.36896e+06	1.2411e+06
		1875_APP_Vehicle_F_21	2307270021.D	1.09373	1.09113	2.42708e+06	114052	179466	74729.8	441798	184325	5.16702e+06	1.30565e+06	6.18966e+06	121293	213347	86686.6	486292	147291	528642	895946	1.22565e+07	1.24402e+06	929996	1.55639e+07	5.29822e+06	1.55639e+07	1.55639e+07	1.20203e+06	1.51145e+06	2.56392e+06	2.56392e+06	1.22591e+07	2.57292e+07	5.43396e+06	725282	5.43396e+06	4.17085e+06	221841	493867	650013	650013	155609	3.69191e+06	1.71502e+07	1.71502e+07	5.05623e+06	3.66085e+06	1.20192e+06
		1903_APP_Vehicle_F_22	2307270022.D	0.892028	0.889909	2.97589e+06	377395	168436	43517.2	642187	389377	8.16091e+06	2.84345e+07	7.26645e+06	132616	229100	129572	461118	189967	1.06976e+06	1.64123e+06	1.9718e+07	1.0409e+06	961425	2.12148e+07	8.21068e+06	2.12148e+07	2.12148e+07	1.56494e+06	1.77572e+06	5.26616e+06	4.00829e+06	1.97168e+07	2.95441e+07	7.91317e+06	923930	7.91317e+06	4.00904e+06	226129	320581	831452	831452	159171	5.74028e+06	6.59604e+06	6.59604e+06	2.0454e+06	3.42839e+06	1.53534e+06
		1908_APP_Vehicle_F_23	2307270023.D	1.05384	1.05134	2.51895e+06	58404.4	189394	76415.6	456605	218142	6.26757e+06	2.2906e+06	6.15527e+06	90809.9	180493	72103.1	358296	167007	930859	704606	1.17448e+07	1.07245e+06	1.02282e+06	2.01691e+07	7.93726e+06	2.01691e+07	1.46638e+06	1.09646e+06	1.22339e+06	2.25412e+06	2.25412e+06	1.17448e+07	2.14966e+07	5.34317e+06	701726	5.32856e+06	4.3887e+06	201405	244297	562420	562420	135542	2.19556e+06	5.24658e+06	5.24658e+06	1.6599e+06	3.66274e+06	1.16409e+06
		1909_APP_Vehicle_F_24	2307270024.D	0.811507	0.80958	3.27116e+06	85332.2	149835	79115.6	9.41198e+06	326527	8.61172e+06	2.90943e+06	7.28683e+06	128361	205588	103294	427005	228021	1.14031e+06	816055	1.56005e+07	1.28016e+06	1.23041e+06	2.5052e+07	1.05294e+07	2.5052e+07	2.50522e+07	1.66835e+06	1.98737e+06	2.24899e+06	2.24899e+06	1.56023e+07	2.27004e+07	7.86127e+06	404128	7.86127e+06	6.71645e+06	201250	314295	863881	863881	113827	3.99477e+06	6.6733e+06	6.6733e+06	2.73163e+06	7.49246e+06	1.73247e+06
		1913_APP_Vehicle_F_25	2307270025.D	0.893917	0.891794	2.9696e+06	62599.3	96079.9	68385.9	436441	221196	6.05203e+06	2.47169e+06	7.03626e+06	121436	214824	79372.4	409038	210199	734500	563182	1.03546e+07	1.303e+06	1.15624e+06	1.81843e+07	7.15597e+06	1.81843e+07	1.47251e+06	1.6885e+06	2.03612e+06	2.31447e+06	5.03012e+06	6.41388e+06	1.87372e+07	7.3037e+06	383011	1.93998e+06	5.23833e+06	194704	168716	751270	751270	217503	3.28518e+06	1.51739e+07	1.51739e+07	4.34984e+06	4.2737e+06	1.59928e+06
		1918_APP_Palm B_F_26	2307270026.D	0.979863	0.977536	2.70913e+06	98179.9	104215	75788.8	502505	250733	6.97966e+06	2.56322e+06	6.64486e+06	80290.8	213381	90332.7	393646	209728	1.02609e+06	1.50264e+06	1.0243e+07	1.30056e+06	1.16429e+06	2.18479e+07	9.19136e+06	2.18479e+07	1.44568e+06	953682	1.94302e+06	1.98819e+06	1.98819e+06	1.02413e+07	1.91553e+07	4.77007e+06	711402	4.77007e+06	4.44608e+06	199939	202854	558784	558784	162504	3.33119e+06	1.38781e+07	1.38781e+07	3.25803e+06	2.326e+06	1.05536e+06
		1920_APP_Palm B_F_27	2307270027.D	0.96961	0.967307	2.73777e+06	52611.6	81354.8	86330.3	527652	311879	7.1247e+06	4.33193e+06	7.07379e+06	112621	241823	1.55988e+06	363289	221237	1.06124e+06	809303	1.03887e+07	1.13262e+06	1.19762e+06	2.16505e+07	9.32136e+06	2.16505e+07	2.08645e+06	1.55807e+06	1.57294e+06	2.99891e+06	2.99891e+06	1.04006e+07	1.96581e+07	6.91525e+06	372866	6.91525e+06	4.17126e+06	201077	154245	862276	862276	501736	3.01521e+06	1.13029e+07	1.13029e+07	2.89623e+06	5.0253e+06	1.59009e+06
		1925_APP_Palm B_F_28	2307270028.D	0.972919	0.970608	2.72846e+06	75590.5	60499.2	58552.1	255600	207922	5.43192e+06	2.09465e+06	6.59868e+06	100111	181089	67981.3	357190	150407	906872	856072	1.12248e+07	1.15664e+06	1.09122e+06	1.79031e+07	7.23841e+06	1.79039e+07	1.25786e+06	1.30749e+06	1.47521e+06	2.00417e+06	2.00417e+06	1.12242e+07	1.89405e+07	6.33126e+06	332642	2.15728e+06	5.22697e+06	186068	147092	649317	649317	373285	2.64561e+06	1.08165e+07	1.08165e+07	2.25558e+06	2.16795e+06	1.36103e+06
		1926_APP_Palm B_F_29	2307270029.D	0.949726	0.94747	2.79509e+06	106146	79325.7	69528.9	477615	231099	6.01335e+06	2.69234e+06	7.05051e+06	127623	191662	97727	535227	198912	984624	839712	1.2128e+07	1.58511e+06	1.16793e+06	1.77343e+07	7.24686e+06	1.77343e+07	1.49231e+06	1.48628e+06	1.82727e+06	2.13602e+06	2.13602e+06	3.6364e+06	1.99346e+07	7.13565e+06	358927	2.1491e+06	3.43606e+06	185096	150247	773321	773321	205972	4.25065e+06	1.12651e+07	1.12651e+07	2.78207e+06	3.92991e+06	1.48926e+06
		1723_APP_Vehicle_M_45	2307270045.D	0.885886	0.883782	2.99652e+06	79749.2	46672.2	75759.5	2.11714e+06	223127	6.75362e+06	2.72007e+06	6.79794e+06	107342	213648	1.63375e+06	404236	215182	1.03445e+06	978179	1.50998e+07	1.23502e+06	1.12328e+06	2.28564e+07	9.41912e+06	2.28564e+07	2.28564e+07	1.51389e+06	1.70789e+06	3.69172e+06	3.69172e+06	2.60396e+06	2.28254e+07	7.08445e+06	357119	8.04774e+06	3.69172e+06	202552	249749	799918	799918	192492	2.21327e+06	8.538e+06	8.538e+06	1.79116e+06	1.81747e+06	1.52971e+06
		1726_APP_Vehicle_M_46	2307270046.D	0.78984	0.787964	3.3609e+06	127789	73159.4	23014.7	525432	215005	6.81082e+06	1.73001e+06	7.37999e+06	139124	237542	136780	316616	205907	1.11962e+06	792610	1.53245e+07	910091	1.13404e+06	2.05152e+07	8.224e+06	2.05152e+07	2.05152e+07	1.6901e+06	1.8711e+06	5.17529e+06	9.0951e+06	1.53296e+07	2.41763e+07	7.74217e+06	396780	2.88288e+06	9.0954e+06	240525	414007	918136	918136	269899	3.56015e+06	1.00877e+07	1.00877e+07	3.28735e+06	8.10056e+06	1.77574e+06
		1733_APP_Vehicle_M_47	2307270047.D	0.821805	0.819853	3.23017e+06	97292.1	234574	34828.3	286998	162511	5.04253e+06	2.15476e+07	7.1777e+06	127881	269979	73140.2	508042	86426.5	488603	727041	1.27473e+07	1.4557e+06	1.16446e+06	1.54241e+07	5.12014e+06	1.54241e+07	1.54241e+07	1.52257e+06	1.71886e+06	5.39318e+06	6.00038e+06	1.27473e+07	2.86345e+07	8.46605e+06	351455	3.15944e+06	5.99835e+06	273607	277677	856404	856404	91001	1.30974e+07	1.30372e+07	1.30372e+07	2.76077e+06	2.41633e+06	1.61522e+06
		1734_APP_Vehicle_M_48	2307270048.D	1.03796	1.03549	2.55749e+06	349002	59416.1	100803	445613	234111	5.72519e+06	2.42663e+07	6.18686e+06	113329	264563	91916.7	300288	115379	472328	635373	1.21694e+07	867921	1.05866e+06	1.46014e+07	4.85978e+06	1.46014e+07	1.46014e+07	1.18347e+06	1.67125e+06	5.49843e+06	5.03309e+06	1.21694e+07	2.77747e+07	5.51497e+06	740266	5.51497e+06	5.02586e+06	245954	314451	648414	648414	201333	2.60653e+06	7.55429e+06	7.55429e+06	3.20457e+06	9.73044e+06	1.32035e+06
		1736_APP_Vehicle_M_49	2307270049.D	0.744597	0.742829	3.56511e+06	191030	69702.7	77642.3	648459	333399	8.8482e+06	2.75193e+06	7.16711e+06	119846	206698	1.96972e+06	472008	219032	1.22543e+06	582256	7.84608e+06	1.53184e+06	1.25792e+06	2.52044e+07	1.12178e+07	2.52044e+07	1.46655e+06	1.64066e+06	1.5131e+06	1.96933e+06	1.96933e+06	7.85138e+06	1.65684e+07	7.66126e+06	414107	7.81413e+06	4.17276e+06	218567	181539	902216	902216	195543	2.63218e+06	9.21864e+06	9.21864e+06	2.50719e+06	4.66395e+06	1.66075e+06
		1749_APP_Vehicle_M_50	2307270050.D	0.908063	0.905906	2.92334e+06	106745	52090.7	77729.2	469916	248338	6.06934e+06	3.57273e+06	6.33664e+06	99113.9	227901	95753.8	305838	193248	1.05964e+06	2.19392e+06	8.21171e+06	1.07158e+06	1.08326e+06	1.89355e+07	7.90316e+06	1.89355e+07	2.24491e+06	1.35757e+06	1.54137e+06	1.85434e+06	5.06234e+06	6.17183e+06	1.68159e+07	7.07236e+06	332218	3.09629e+06	5.06234e+06	211161	139520	654856	654856	281729	2.3385e+06	1.52096e+07	1.52096e+07	3.78103e+06	1.87864e+06	1.30539e+06
		1672_APP_Palm B_M_51	2307270051.D	0.950064	0.947808	2.7941e+06	82512.2	119224	38265.3	370695	192129	5.16818e+06	1.60156e+06	6.35244e+06	104766	307129	227954	482949	186929	874335	830649	1.5079e+07	1.18689e+06	998474	1.84159e+07	6.72057e+06	1.84159e+07	1.84159e+07	1.36074e+06	1.32832e+06	3.44966e+06	4.35541e+06	1.50787e+07	2.46534e+07	6.3711e+06	636754	6.3711e+06	4.35541e+06	246338	305670	753246	753246	1.35037e+06	2.55978e+06	8.48373e+06	8.48373e+06	1.77375e+06	1.60958e+06	1.33143e+06
		1677_APP_Palm B_M_52	2307270052.D	0.957344	0.95507	2.77285e+06	46586.2	63937.4	131126	1.74905e+06	277462	7.16022e+06	4.24403e+06	6.19123e+06	92401.5	303599	89114.4	148973	223273	1.08202e+06	581398	1.28362e+07	641394	1.09887e+06	2.34845e+07	1.02345e+07	2.34845e+07	2.34845e+07	1.37344e+06	1.39555e+06	2.51594e+06	2.51594e+06	4.03542e+06	2.07034e+07	7.66904e+06	333603	8.59877e+06	2.51594e+06	194805	399862	727610	727610	857775	3.83603e+06	1.22972e+07	1.22972e+07	3.05362e+06	4.0406e+06	1.45623e+06
		1678_APP_Palm B_M_53	2307270053.D	1.00738	1.00499	2.63513e+06	139260	47894.1	168637	268768	196334	5.04387e+06	2.13576e+07	6.00525e+06	115512	417951	66324	502815	156045	571964	734106	1.5093e+07	1.23223e+06	950090	1.71693e+07	5.87463e+06	1.71693e+07	1.71369e+07	1.25015e+06	1.53154e+06	2.42073e+06	2.42073e+06	1.5102e+07	2.62128e+07	7.05059e+06	691429	7.05059e+06	2.42604e+06	255898	210268	687123	687123	1.52566e+06	4.05314e+06	1.33395e+07	1.33395e+07	2.99301e+06	1.99785e+06	1.28055e+06
		1679_APP_Palm B_M_54	2307270054.D	0.840739	0.838742	3.15743e+06	34586.7	47686.1	134505	414003	251830	6.82581e+06	2.58498e+07	6.50502e+06	107227	361419	87833.1	294400	212669	1.03995e+06	586550	1.15274e+07	1.00895e+06	1.13364e+06	2.23675e+07	8.98688e+06	2.23675e+07	2.23675e+07	1.47291e+06	1.50939e+06	2.11901e+06	2.38817e+06	3.67513e+06	1.96505e+07	7.86171e+06	367020	2.30126e+06	2.38817e+06	218119	151020	760777	760777	632826	3.71463e+06	1.13527e+07	1.13527e+07	3.11278e+06	5.49586e+06	1.48114e+06
		1681_APP_Palm B_M_55	2307270055.D	0.731032	0.729296	3.63127e+06	72501.8	119127	28290.6	1.7919e+06	178246	4.99696e+06	2.13617e+06	6.84508e+06	124116	323295	85968.9	360777	209510	1.0115e+06	651348	1.18892e+07	1.18538e+06	1.13959e+06	2.1122e+07	8.57645e+06	2.1122e+07	2.1122e+07	1.72202e+06	1.64337e+06	2.02218e+06	2.86225e+06	3.34724e+06	1.96044e+07	8.19404e+06	370611	2.05267e+06	2.86225e+06	213870	178232	895354	895354	779470	2.72794e+06	1.09666e+07	1.09666e+07	2.67027e+06	4.08909e+06	1.64771e+06
		1687_APP_Palm B_M_56	2307270056.D	0.935247	0.933026	2.83836e+06	66894.9	18236.7	32939.4	455667	255016	5.8937e+06	1.89633e+06	6.34811e+06	119552	243277	96293.8	417183	159707	884782	601840	1.21672e+07	1.23505e+06	1.0231e+06	1.96317e+07	7.19405e+06	1.96317e+07	1.96317e+07	1.33202e+06	1.47736e+06	3.54016e+06	1.71852e+06	1.21694e+07	2.21046e+07	6.21107e+06	333807	6.21107e+06	1.71918e+06	239287	232228	738162	738162	366433	1.71324e+06	1.05345e+07	1.05345e+07	2.25355e+06	2.60117e+06	1.38787e+06
		1690_APP_Palm B_M_57	2307270057.D	0.864099	0.862047	3.07207e+06	66109.6	87178.9	197783	479011	222078	5.8394e+06	2.54811e+06	6.39556e+06	105426	520462	93212.4	118527	155576	474340	684904	1.28602e+07	397425	984858	1.63997e+07	6.19678e+06	1.63997e+07	1.82724e+06	1.39466e+06	1.50128e+06	2.93306e+06	2.93193e+06	1.28602e+07	2.28893e+07	6.11668e+06	333572	6.11668e+06	3.53155e+06	270352	514471	729788	729788	1.09332e+06	4.14536e+06	1.05569e+07	1.05569e+07	3.29105e+06	7.33111e+06	1.35342e+06
		1691_APP_Palm B_M_58	2307270058.D	0.810178	0.808254	3.27653e+06	101554	23954.9	105045	404989	289284	7.5594e+06	3.29438e+06	6.60699e+06	111904	284865	1.76792e+06	343911	211075	987149	530250	9.22018e+06	1.21496e+06	1.16837e+06	2.21398e+07	9.37283e+06	2.21398e+07	2.21398e+07	1.30507e+06	1.30539e+06	2.04731e+06	2.04872e+06	3.2773e+06	1.7541e+07	7.39944e+06	324061	7.39944e+06	2.04731e+06	221259	323380	733056	733056	609870	2.78731e+06	1.06502e+07	1.06502e+07	2.46208e+06	3.3379e+06	1.38843e+06
		1701_APP_Palm B_M_59	2307270059.D	0.892934	0.890814	2.97286e+06	70550.8	46020.3	28243.7	438501	185426	5.59918e+06	2.68172e+06	6.25333e+06	113853	190467	97567.4	457935	153025	852587	557786	7.96694e+06	1.50534e+06	1.07471e+06	1.74898e+07	6.41419e+06	1.74898e+07	1.17512e+06	1.35066e+06	1.52524e+06	1.80973e+06	1.8114e+06	7.96398e+06	1.65082e+07	6.18549e+06	317830	1.34454e+06	3.89624e+06	219424	139393	698774	698774	218094	2.38451e+06	1.25524e+07	1.25524e+07	2.73629e+06	2.43469e+06	1.33054e+06
		1703_APP_Palm B_M_60	2307270060.D	0.903723	0.901577	2.93737e+06	78040.8	49771.2	26799.9	432767	260625	5.43351e+06	2.85481e+06	6.43545e+06	84815	170181	78262	309722	177207	939015	560523	8.51955e+06	1.05367e+06	1.10859e+06	1.81863e+07	7.30997e+06	1.81863e+07	1.6949e+06	1.17799e+06	1.88249e+06	1.84949e+06	3.42662e+06	3.25857e+06	1.69992e+07	6.17664e+06	308924	1.76669e+06	3.42544e+06	203526	143545	714761	714761	216691	2.62166e+06	1.04396e+07	1.04396e+07	2.19382e+06	2.27383e+06	1.40576e+06
		1821_APP_Vehicle_F_67	2308100067.D	1.60278	1.59898	1.65623e+06	93091.7	16367.8	113196	479755	295612	6.58179e+06	2.32177e+06	5.7458e+06	42363	262329	80759.3	73957.6	183480	901671	649198	6.96232e+06	484966	1.03002e+06	2.165e+07	8.55842e+06	2.165e+07	2.165e+07	3.01139e+06	782516	4.04374e+06	4.04374e+06	6.96232e+06	1.58294e+07	6.5801e+06	1.95705e+06	6.5801e+06	2.60884e+06	184351	658216	112214	112214	110683	3.18703e+06	2.04738e+07	2.04738e+07	8.88315e+06	282471	205509
		1829_APP_Vehicle_F_68	2308100068.D	1.25201	1.24903	2.12025e+06	72899.8	54459.4	115913	553212	366973	7.5351e+06	2.31482e+06	5.81698e+06	105480	262796	119850	83576.9	245216	1.07571e+06	678065	9.82553e+06	311611	1.04442e+06	2.22411e+07	9.1103e+06	2.27628e+07	2.22411e+07	1.44335e+06	1.00015e+06	2.9653e+06	2.9653e+06	9.82496e+06	1.84758e+07	6.83918e+06	376841	6.83918e+06	3.896e+06	192037	148256	714621	714621	163548	2.45488e+06	9.45096e+06	9.45096e+06	1.96874e+06	1.32769e+06	1.40795e+06
		1668_APP_Palm B_F_69	2308100069.D	1.20107	1.19822	2.21017e+06	96197.1	73678.9	198295	554301	327481	7.68888e+06	2.06886e+06	5.9344e+06	108242	465743	138038	40425.9	222388	1.00156e+06	701838	1.72122e+07	359761	962071	2.21084e+07	9.16356e+06	2.21084e+07	1.74715e+06	1.51134e+06	853216	3.75354e+06	3.7512e+06	1.72136e+07	2.57804e+07	8.5815e+06	573796	8.54542e+06	3.7512e+06	223481	302913	798533	798533	1.39292e+06	3.22847e+06	4.76858e+06	4.76858e+06	1.6378e+06	3.16916e+06	1.4799e+06
		1670_APP_Palm B_F_70	2308100070.D	1.15204	1.14931	2.30423e+06	70126.5	109356	154815	536853	313672	7.28225e+06	2.81506e+07	6.18168e+06	50747.3	351708	1.64386e+06	90540.5	191348	832413	893416	1.52582e+07	464241	999070	2.29347e+07	8.51975e+06	2.29347e+07	2.29347e+07	386448	1.23263e+06	4.21254e+06	4.18589e+06	1.52629e+07	2.88597e+07	3.8358e+06	635063	3.8358e+06	4.30952e+06	240229	404927	272890	272890	528827	3.90683e+06	1.172e+07	1.172e+07	2.27263e+06	532294	554577
		1676_APP_Palm B_F_71	2308100071.D	1.15535	1.1526	2.29764e+06	80804.6	30105.8	124269	501623	296597	6.84009e+06	2.42668e+07	5.7474e+06	104078	294091	1.63016e+06	96270.4	176328	848634	781297	1.52126e+07	488770	911017	2.04485e+07	8.10236e+06	2.04485e+07	2.04485e+07	1.27831e+06	1.22041e+06	3.59319e+06	3.65111e+06	1.52141e+07	2.65695e+07	6.91857e+06	655074	6.91857e+06	2.82088e+06	217704	263737	589294	589294	279603	2.32958e+06	5.6019e+06	5.6019e+06	1.86262e+06	4.12489e+06	1.22401e+06
		1682_APP_Palm B_F_72	2308100072.D	1.17888	1.17608	2.25178e+06	123057	65975.6	125721	480348	281027	6.80923e+06	2.18351e+06	5.53881e+06	99610.1	303824	121537	56898.4	153339	920791	643597	1.28132e+07	413982	934869	2.0487e+07	8.65254e+06	2.0487e+07	1.41943e+06	1.27e+06	914048	3.93623e+06	3.93623e+06	1.28132e+07	2.28073e+07	5.85922e+06	490524	5.85922e+06	3.10479e+06	187898	232843	635508	635508	443511	2.09565e+06	5.29184e+06	5.29184e+06	1.70941e+06	3.69299e+06	1.22056e+06
		1685_APP_Palm B_F_73	2308100073.D	1.29514	1.29206	2.04965e+06	114086	88935.8	136786	544146	308766	7.50324e+06	2.82398e+06	5.84982e+06	74653.5	330897	130692	83865.1	220119	1.06237e+06	715225	1.28925e+07	300859	993422	2.08161e+07	9.60782e+06	2.08161e+07	2.0643e+06	1.32435e+06	1.03683e+06	3.65746e+06	2.08292e+06	1.91226e+06	2.00423e+07	7.28584e+06	348021	1.56942e+06	2.08364e+06	198229	349198	683374	683374	474797	3.66151e+06	5.32179e+06	5.32179e+06	1.54369e+06	2.09265e+06	1.35961e+06
		1686_APP_Palm B_F_74	2308100074.D	1.1436	1.14089	2.32123e+06	29437.9	40742.4	123531	411903	253750	5.84625e+06	2.20941e+06	5.59488e+06	58574.3	325440	170088	51633.5	164521	882650	664776	1.03259e+07	349152	935118	1.95296e+07	7.56271e+06	1.95296e+07	1.56353e+06	530445	867808	2.79074e+06	2.79074e+06	1.03302e+07	2.06791e+07	2.2858e+06	484596	2.26499e+06	1.73395e+06	209690	287147	255441	255441	582593	2.53246e+06	9.94808e+06	9.94808e+06	1.9326e+06	661952	571632
		1696_APP_Palm B_F_75	2308100075.D	1.07259	1.07005	2.47491e+06	144028	53723.9	132795	362052	372277	7.03533e+06	2.61538e+06	6.30099e+06	98002.6	302066	1.80018e+06	69383	265401	1.00712e+06	600292	1.25897e+07	300808	1.0767e+06	2.52835e+07	1.01514e+07	2.52835e+07	2.52841e+07	1.49768e+06	1.27396e+06	3.90018e+06	3.90018e+06	2.07698e+06	1.9943e+07	7.99783e+06	379269	8.13872e+06	3.15268e+06	218690	167339	811487	811487	444328	3.04966e+06	6.16464e+06	6.16464e+06	1.78527e+06	2.94671e+06	1.56616e+06
		1775_APP_Palm B_F_76	2308100076.D	1.40587	1.40253	1.88821e+06	48584.7	337557	149886	477594	305484	6.4009e+06	1.88784e+06	5.21699e+06	110739	296672	1.49458e+06	127533	152826	753435	543945	8.56934e+06	573851	887044	1.82672e+07	7.05649e+06	1.82672e+07	1.82672e+07	1.21477e+06	853966	4.60403e+06	4.60403e+06	481741	1.86861e+07	6.20887e+06	291175	6.20887e+06	1.9828e+06	208130	265719	662007	662007	55760.2	2.60029e+06	5.11457e+06	5.11457e+06	1.5503e+06	2.76643e+06	1.21319e+06
		1841_APP_Palm B_F_77	2308100077.D	1.1963	1.19346	2.21898e+06	136438	478102	18131.9	490479	279206	6.97842e+06	2.50096e+07	5.72328e+06	119942	370059	94257.8	172280	195775	742678	623052	1.19481e+07	698104	1.01171e+06	1.9949e+07	7.40882e+06	1.9949e+07	1.9949e+07	1.38173e+06	1.41757e+06	3.27257e+06	3.27203e+06	1.19531e+07	2.43157e+07	6.45389e+06	352214	2.65711e+06	5.37423e+06	238224	272710	722626	722626	248861	2.48374e+06	5.61461e+06	5.61461e+06	1.4111e+06	1.72058e+06	1.41831e+06
		1844_APP_Palm B_F_78	2308100078.D	1.10632	1.10369	2.39946e+06	85068.7	32212.6	103390	493787	371511	816335	4.46238e+06	5.82554e+06	98226.1	280012	2.07786e+06	134081	260722	1.16146e+06	608977	1.20381e+07	449716	1.00025e+06	2.4374e+07	1.05933e+07	2.43726e+07	2.43741e+07	1.40863e+06	1.17972e+06	3.13089e+06	7.23763e+06	1.51319e+06	1.91708e+07	7.91926e+06	347623	3.91568e+06	7.23788e+06	202348	296659	723879	723879	223612	3.01717e+06	4.16732e+06	4.16732e+06	1.22825e+06	1.77205e+06	1.44592e+06
		1847_APP_Palm B_F_79	2308100079.D	1.10155	1.09894	2.40985e+06	122090	239284	142848	588234	424214	8.13477e+06	3.16929e+06	6.17725e+06	111844	335320	146213	89802.7	256226	1.08809e+06	1.23097e+06	1.06008e+07	291829	1.02987e+06	2.07637e+07	1.01444e+07	2.07637e+07	2.12365e+06	1.39982e+06	1.11926e+06	3.4173e+06	5.07648e+06	1.64094e+06	1.78922e+07	6.95136e+06	391077	1.43167e+06	5.07903e+06	200420	156430	814891	814891	206694	2.31837e+06	4.84487e+06	4.84487e+06	1.13563e+06	1.09875e+06	1.46582e+06
		1769_APP_Vehicle_M_84	2308100084.D	1.20724	1.20437	2.19887e+06	58102.2	57011.5	117741	477075	183790	6.19248e+06	2.49639e+06	5.82526e+06	102928	281759	332472	255804	184747	964343	666494	1.26808e+07	915057	997774	1.93242e+07	7.88263e+06	1.93242e+07	1.86731e+06	1.37397e+06	1.01464e+06	2.64597e+06	2.64643e+06	1.26806e+07	2.08636e+07	6.37815e+06	377148	3.04587e+06	4.55973e+06	223421	293718	708311	708311	140569	2.77932e+06	7.20328e+06	7.20328e+06	1.79707e+06	2.42966e+06	1.3694e+06
		1770_APP_Vehicle_M_85	2308100085.D	1.14313	1.14041	2.3222e+06	94612.7	91051.2	98607.8	396599	358610	7.75872e+06	2.54682e+07	6.1175e+06	95702.6	269389	1.87695e+06	220820	268238	877579	650199	1.11441e+07	784491	1.03351e+06	2.20943e+07	9.62194e+06	2.20943e+07	2.20943e+07	1.45156e+06	1.17033e+06	2.43995e+06	4.4416e+06	1.12935e+07	1.80272e+07	8.472e+06	399803	2.57103e+06	4.44582e+06	200458	576087	814310	814310	163718	3.8626e+06	1.83933e+07	1.83933e+07	6.71616e+06	1.79076e+06	1.49898e+06
		1772_APP_Vehicle_M_86	2308100086.D	1.05749	1.05498	2.51026e+06	112200	99169	109256	561357	424322	7.56573e+06	2.30739e+06	6.18478e+06	121610	262277	98459	223140	203256	1.02767e+06	633671	1.17028e+07	958743	1.07655e+06	1.96603e+07	8.38249e+06	1.96603e+07	1.38835e+06	1.67554e+06	1.09204e+06	3.54375e+06	3.54375e+06	1.17019e+07	1.96516e+07	8.68454e+06	385458	3.05826e+06	6.25792e+06	232046	183318	838499	838499	162354	2.79636e+06	1.26187e+07	1.26187e+07	2.88506e+06	2.11436e+06	1.52128e+06
		1773_APP_Vehicle_M_87	2308100087.D	1.25131	1.24834	2.12143e+06	40890.1	99188	31642.6	398215	261169	5.92761e+06	2.36839e+07	5.5968e+06	105602	259655	73771.7	298734	174662	664378	537660	9.1193e+06	1.07102e+06	985077	1.89296e+07	6.5421e+06	1.89296e+07	1.89258e+07	1.3562e+06	1.08639e+06	3.54916e+06	3.54408e+06	9.12547e+06	2.18666e+07	7.26432e+06	340194	7.26896e+06	3.60347e+06	240103	262638	714172	714172	135229	2.52001e+06	1.24102e+07	1.24102e+07	2.60167e+06	1.5489e+06	1.27608e+06
					ISTD AVE	2.65457e+06
					Red columns to the LEFT are LIVE ISTD Normalized peaks
[truncated: 930 more columns]

## Sheet: Normalized data-486 compounds
	sort1	Name	Tetracosanoic acid ISTD	4,6-Heptadiyn-3-one	3-(1-Benzothien-3-yl)alanine, 2TMS derivative	(2S,6R,7S,8E)-(+)-2,7-Epoxy-4,8-megastigmadiene	Hexanedioic acid, bis(phenylmethyl) ester	Propane, 2-methoxy-2-methyl-	rac-(2R,4R)-2,4-dimethylpiperidine, TMS	Dodecanoic acid, 4-biphenyl ester	Tetrasiloxane, decamethyl-	Benzene, 1-ethyl-4-methyl-	4-Pyridinol, TMS derivative	Val-Val-Val, N,N',N"-trimethyl-N-methoxycarbonyl-, methyl ester (isomer 1)	Fumaric acid, di(cis-hex-3-enyl) ester	5-Phenyl-o-anisidine	Pyrazolo[5,1-c][1,2,4]triazine, 2-acetyl-2,8-dihydro-7-methyl-8-methylene-	1,3,4-Thiadiazole-2-thiol	Terephthalic acid, 2-bromo-4-fluorophenyl pentyl ester	m-Aminophenylacetylene	1-Benzyl-2,2,5,5-tetramethyl-2,5-disilapyrrolidine	Glutaric acid, 3-methylbut-2-en-1-yl 4-biphenyl ester	O-Methyl-DL-serine, N-dimethylaminomethylene-, butyl ester	Cycloheptylamine, N-trimethylsilyl-	4-Fluorobenzene-1,2-diol, 2Ac derivative	Ethylene glycol butyl ether, trimethylsilyl ether	Hexanoic acid, TMS derivative	Glycolic acid, 2TMS derivative	Benzamide, 4-propyl-N-butyl-	Glycolic acid, 2TBDMS derivative	3-Bromo-thiophene-2-carboxamide	1-Butoxy-2-propanol, TMS derivative	Tetrahydro-1,3-oxazine-2-thione	Hydrazine, 1-ethyl-1-(2-methylpropyl)-	2-Propenoic acid, 2-[(trimethylsilyl)oxy]-, trimethylsilyl ester	Ethane-1,1,2-tricarbonitrile, 2-(2-trifluoromethylphenyl)-	Ethanol, 2,2'-oxybis-, dipropanoate	3H-1,2-Dithiole	2-Methylpentanoic acid trimethylsilyl ester	l-Norvaline, n-propargyloxycarbonyl-, isohexyl ester	Alanine, N-methyl-N-methoxycarbonyl-, undecyl ester	L-Alanine, 2-methyl-N-(n-butyl)-N-(4-methylphenyl)-, n-butyl ester	4-Methyl-1H-benzimidazole, 1TMS derivative	4-Morpholin-4-yl-benzaldehyde	Silane, dimethylisobutoxybutoxy-	Pentanoic acid, triethylsilyl ester	(5-Isopropyl-2-methylphenyl)acetonitrile	(3S,5R,8S,8aS)-3-Butyl-5-propyloctahydroindolizin-8-ol	2,2'-Biphenylylenephosphoric acid
	14	1709_APP_Vehicle_F_14	2.64827e+06	138339	284967	95346.7	482685	267080	6.80097e+06	1.59118e+06	6.97386e+06	122181	249751	1.5425e+06	322762	172588	995469	645915	1.23462e+07	984681	1.09664e+06	2.09817e+07	7.74739e+06	2.09817e+07	2.09817e+07	1.41275e+06	1.72952e+06	2.47823e+06	2.47823e+06	710612	2.54936e+07	6.15837e+06	340158	6.15837e+06	6.63295e+06	230580	279519	720588	720588	100836	2.372e+06	5.00168e+06	5.00168e+06	2.01404e+06	5.77045e+06	1.4573e+06	284893	88214.9	42900.2
	15	1710_APP_Vehicle_F_15	2.64827e+06	85944.6	46550.2	76595.2	369403	267931	6.59377e+06	2.40802e+07	6.49804e+06	116733	182246	1.62597e+06	182763	200005	960935	590160	1.21237e+07	701244	1.10033e+06	2.07239e+07	8.10214e+06	2.07239e+07	2.04314e+07	1.29106e+06	1.76382e+06	1.92926e+06	6.8265e+06	1.50098e+06	1.9546e+07	6.90425e+06	329430	3.30028e+06	6.82652e+06	158117	146204	723617	723617	197143	2.56789e+06	4.46151e+06	4.46151e+06	1.87795e+06	5.31472e+06	1.46534e+06	213446	80517.8	37714.7
	16	1727_APP_Vehicle_F_16	2.64827e+06	87092.9	24587.2	12494.9	401934	213362	5.62875e+06	2.65205e+06	5.5024e+06	94183	175732	71141.7	173933	162007	832562	1.22167e+06	7.76818e+06	703924	1.00064e+06	1.63789e+07	6.58323e+06	1.63789e+07	1.63292e+06	1.18813e+06	1.36498e+06	1.55947e+06	1.39555e+06	422558	1.59473e+07	5.31325e+06	269284	1.57218e+06	5.03826e+06	161898	138992	557167	557167	144149	1.46338e+06	5.04126e+06	5.04126e+06	1.43884e+06	2.98312e+06	1.22388e+06	155144	74108.4	35585.8
	17	1731_APP_Vehicle_F_17	2.64827e+06	110307	216050	85316.7	348993	286562	6.80936e+06	3.79883e+06	6.25914e+06	99541.8	235480	103443	113340	189955	1.06421e+06	573054	1.00909e+07	476159	1.04818e+06	2.11825e+07	8.99625e+06	2.11825e+07	2.11828e+07	1.38547e+06	1.30419e+06	2.33248e+06	5.19371e+06	1.93866e+06	1.74519e+07	6.06284e+06	321436	1.45177e+06	5.19371e+06	165267	134241	700972	700972	163019	3.71026e+06	5.57193e+06	5.57193e+06	2.34616e+06	6.62771e+06	1.34667e+06	185002	82236.2	36379.5
	18	1737_APP_Vehicle_F_18	2.64827e+06	113371	39572	79590.8	378951	246305	6.49158e+06	2.50874e+06	6.18651e+06	101043	199515	92341.4	293940	203205	1.03489e+06	1.68467e+06	1.1817e+07	996611	1.04364e+06	2.19348e+07	8.82395e+06	2.19285e+07	2.19343e+07	1.42805e+06	1.65936e+06	1.97005e+06	1.97517e+06	2.33328e+06	1.87438e+07	7.78977e+06	366738	3.29407e+06	5.9734e+06	172405	159362	721151	721151	168163	2.09688e+06	7.57192e+06	7.57192e+06	1.92965e+06	3.1386e+06	1.42065e+06	305378	76215.2	38589.4
	19	1748_APP_Vehicle_F_19	2.64827e+06	370254	23100.6	43989	499955	198231	5.73921e+06	2.43105e+07	6.24667e+06	109652	335062	78318	311276	149569	556981	1.34536e+06	1.17248e+07	979868	1.05936e+06	1.77515e+07	5.9913e+06	1.77515e+07	1.77515e+07	1.24984e+06	1.46071e+06	3.21154e+06	3.21154e+06	1.17248e+07	2.74242e+07	5.6104e+06	738456	3.4546e+06	3.98743e+06	239454	307686	625286	625286	1.43188e+06	2.932e+06	8.85255e+06	8.85255e+06	2.39956e+06	4.43373e+06	1.31935e+06	578509	84858.4	36757.9
	20	1874_APP_Vehicle_F_20	2.64827e+06	59691.9	145650	110944	597304	272892	7.69529e+06	3.00124e+07	7.31206e+06	133087	280790	91361	381895	125103	852265	848654	1.88179e+07	532992	1.08971e+06	2.34736e+07	9.02658e+06	2.34736e+07	2.34736e+07	1.45319e+06	2.13364e+06	2.89954e+06	2.89954e+06	1.88179e+07	3.39272e+07	8.24889e+06	1.0327e+06	8.24431e+06	3.22496e+06	308874	550342	792564	792564	153367	5.52619e+06	8.14883e+06	8.14883e+06	2.40365e+06	4.08127e+06	1.50351e+06	332279	95691	42831.5
	21	1875_APP_Vehicle_F_21	2.64827e+06	124446	195821	81540.1	482061	201123	5.6379e+06	1.42464e+06	6.75374e+06	132347	232790	94586.6	530609	160714	576819	977595	1.33735e+07	1.35739e+06	1.01475e+06	1.69822e+07	5.78106e+06	1.69822e+07	1.69822e+07	1.31157e+06	1.6492e+06	2.79757e+06	2.79757e+06	1.33763e+07	2.8074e+07	5.92917e+06	791379	5.92917e+06	4.55095e+06	242058	538874	709250	709250	169791	4.02836e+06	1.87131e+07	1.87131e+07	5.51702e+06	3.99448e+06	1.31145e+06	237915	80858.2	38767.2
	22	1903_APP_Vehicle_F_22	2.64827e+06	335848	149893	38726.4	571488	346510	7.26247e+06	2.53041e+07	6.46648e+06	118016	203878	115307	410353	169054	951986	1.46055e+06	1.75472e+07	926305	855580	1.88793e+07	7.30676e+06	1.88793e+07	1.88793e+07	1.39266e+06	1.58023e+06	4.6864e+06	3.56701e+06	1.75462e+07	2.62915e+07	7.042e+06	822214	7.042e+06	3.56768e+06	201234	285288	739917	739917	141647	5.10833e+06	5.86987e+06	5.86987e+06	1.82022e+06	3.05096e+06	1.36631e+06	309863	85248.2	43453.4
	23	1908_APP_Vehicle_F_23	2.64827e+06	61402.7	199117	80338.6	480046	229341	6.58934e+06	2.4082e+06	6.47127e+06	95471.8	189759	75804.7	376690	175581	978648	740779	1.23478e+07	1.1275e+06	1.07533e+06	2.12045e+07	8.34474e+06	2.12045e+07	1.54166e+06	1.15275e+06	1.2862e+06	2.36984e+06	2.36984e+06	1.23478e+07	2.26002e+07	5.61748e+06	737751	5.60212e+06	4.61401e+06	211745	256839	591293	591293	142500	2.30828e+06	5.51593e+06	5.51593e+06	1.74512e+06	3.85078e+06	1.22385e+06	285599	84129.4	39641.5
	24	1909_APP_Vehicle_F_24	2.64827e+06	69083.2	121303	64050.4	7.61975e+06	264349	6.97188e+06	2.35542e+06	5.89927e+06	103919	166440	83624.7	345694	184601	923172	660661	1.26298e+07	1.03639e+06	996112	2.02816e+07	8.52439e+06	2.02816e+07	2.02818e+07	1.35066e+06	1.60894e+06	1.82074e+06	1.82074e+06	1.26313e+07	1.83778e+07	6.36432e+06	327174	6.36432e+06	5.4375e+06	162928	254447	699381	699381	92152.4	3.23409e+06	5.40257e+06	5.40257e+06	2.21147e+06	6.06575e+06	1.40257e+06	281876	78015.5	34953.3
	25	1913_APP_Vehicle_F_25	2.64827e+06	55825.7	85683.5	60986.1	389216	197262	5.39717e+06	2.20424e+06	6.27489e+06	108295	191579	70783.9	364777	187455	655022	502243	9.23415e+06	1.16201e+06	1.03112e+06	1.62166e+07	6.38165e+06	1.62166e+07	1.31318e+06	1.50579e+06	1.8158e+06	2.06403e+06	4.48583e+06	5.71986e+06	1.67098e+07	6.51339e+06	341567	1.73006e+06	4.67151e+06	173636	150460	669978	669978	193967	2.9297e+06	1.3532e+07	1.3532e+07	3.87916e+06	3.81126e+06	1.42623e+06	253154	71432.8	37594.8
	67	1821_APP_Vehicle_F_67	2.64827e+06	148851	26171.7	180997	767116	472676	1.05241e+07	3.71246e+06	9.1874e+06	67737.5	419457	129132	118257	293380	1.44175e+06	1.03805e+06	1.11326e+07	775448	1.64698e+06	3.46178e+07	1.36847e+07	3.46178e+07	3.46178e+07	4.81515e+06	1.25123e+06	6.46585e+06	6.46585e+06	1.11326e+07	2.53109e+07	1.05214e+07	3.12927e+06	1.05214e+07	4.17147e+06	294772	1.05247e+06	179427	179427	176979	5.09598e+06	3.27372e+07	3.27372e+07	1.42039e+07	451665	328604	179446	147132	67483.2
	68	1829_APP_Vehicle_F_68	2.64827e+06	91054.3	68021.7	144779	690980	458361	9.41159e+06	2.89129e+06	7.2656e+06	131748	328241	149696	104390	306282	1.34359e+06	846926	1.22724e+07	389212	1.30452e+06	2.77798e+07	1.13791e+07	2.84315e+07	2.77798e+07	1.80279e+06	1.24922e+06	3.70375e+06	3.70375e+06	1.22717e+07	2.30769e+07	8.54237e+06	470686	8.54237e+06	4.86624e+06	239861	185176	892586	892586	204277	3.06623e+06	1.18046e+07	1.18046e+07	2.45902e+06	1.65833e+06	1.75858e+06	224347	124214	51500.5
	26	1918_APP_Palm B_F_26	2.64827e+06	95974.4	101874	74086.3	491217	245101	6.82287e+06	2.50564e+06	6.49558e+06	78487.1	208588	88303.5	384803	205017	1.00304e+06	1.46889e+06	1.00129e+07	1.27134e+06	1.13813e+06	2.13571e+07	8.98488e+06	2.13571e+07	1.4132e+06	932258	1.89937e+06	1.94353e+06	1.94353e+06	1.00113e+07	1.8725e+07	4.66291e+06	695421	4.66291e+06	4.3462e+06	195448	198298	546231	546231	158853	3.25636e+06	1.35663e+07	1.35663e+07	3.18484e+06	2.27375e+06	1.03165e+06	178021	82850.9	41818.3
	27	1920_APP_Palm B_F_27	2.64827e+06	50891.6	78695	83508	510401	301683	6.89177e+06	4.19031e+06	6.84253e+06	108939	233917	1.50888e+06	351413	214004	1.02654e+06	782845	1.0049e+07	1.09559e+06	1.15846e+06	2.09427e+07	9.01662e+06	2.09427e+07	2.01824e+06	1.50713e+06	1.52151e+06	2.90087e+06	2.90087e+06	1.00606e+07	1.90155e+07	6.68917e+06	360676	6.68917e+06	4.03489e+06	194504	149202	834086	834086	485333	2.91664e+06	1.09334e+07	1.09334e+07	2.80154e+06	4.86101e+06	1.53811e+06	300517	90675	41245.7
	28	1925_APP_Palm B_F_28	2.64827e+06	73368.7	58721	56831.1	248088	201811	5.27226e+06	2.03308e+06	6.40473e+06	97169	175766	65983.2	346692	145987	880218	830910	1.08949e+07	1.12264e+06	1.05914e+06	1.73769e+07	7.02566e+06	1.73777e+07	1.22089e+06	1.26906e+06	1.43185e+06	1.94526e+06	1.94526e+06	1.08943e+07	1.83838e+07	6.14517e+06	322865	2.09387e+06	5.07334e+06	180599	142769	630232	630232	362314	2.56785e+06	1.04986e+07	1.04986e+07	2.18928e+06	2.10423e+06	1.32102e+06	224134	75899	38459.1
	29	1926_APP_Palm B_F_29	2.64827e+06	100570	75158.8	65876.6	452526	218959	5.69748e+06	2.55091e+06	6.68015e+06	120919	181594	92593.5	507112	188464	932902	795602	1.14909e+07	1.50185e+06	1.10658e+06	1.68027e+07	6.86619e+06	1.68027e+07	1.41392e+06	1.40821e+06	1.73129e+06	2.02381e+06	2.02381e+06	3.44538e+06	1.88875e+07	6.76082e+06	340072	2.03621e+06	3.25556e+06	175373	142355	732699	732699	195153	4.02736e+06	1.06734e+07	1.06734e+07	2.63593e+06	3.72347e+06	1.41103e+06	256093	80609.5	38656.4
	69	1668_APP_Palm B_F_69	2.64827e+06	115265	88283.6	237601	664175	392394	9.21298e+06	2.47895e+06	7.11073e+06	129698	558063	165400	48439.1	266470	1.20009e+06	840957	2.0624e+07	431073	1.15277e+06	2.64907e+07	1.098e+07	2.64907e+07	2.09347e+06	1.81091e+06	1.02234e+06	4.49756e+06	4.49477e+06	2.06257e+07	3.08906e+07	1.02825e+07	687534	1.02393e+07	4.49477e+06	267779	362956	956819	956819	1.66903e+06	3.86842e+06	5.71381e+06	5.71381e+06	1.96245e+06	3.79735e+06	1.77325e+06	397415	111913	51552.9
	70	1670_APP_Palm B_F_70	2.64827e+06	80596.9	125684	177930	617010	360506	8.36955e+06	3.23537e+07	7.10465e+06	58324.3	404220	1.8893e+06	104059	219917	956699	1.02681e+06	1.75364e+07	533556	1.14824e+06	2.6359e+07	9.79182e+06	2.6359e+07	2.6359e+07	444147	1.41667e+06	4.84151e+06	4.81087e+06	1.75418e+07	3.31687e+07	4.40852e+06	729883	4.40852e+06	4.95296e+06	276097	465386	313635	313635	607785	4.49015e+06	1.34699e+07	1.34699e+07	2.61195e+06	611769	637380	295299	107600	52114.5
	71	1676_APP_Palm B_F_71	2.64827e+06	93135.7	34700.1	143233	578173	341859	7.88391e+06	2.797e+07	6.62447e+06	119961	338970	1.87893e+06	110962	203236	978138	900526	1.75341e+07	563358	1.05004e+06	2.3569e+07	9.3388e+06	2.3569e+07	2.3569e+07	1.47339e+06	1.40665e+06	4.14152e+06	4.20828e+06	1.75358e+07	3.06241e+07	7.97436e+06	755041	7.97436e+06	3.25135e+06	250926	303985	679222	679222	322271	2.68508e+06	6.45676e+06	6.45676e+06	2.14686e+06	4.75436e+06	1.4108e+06	311053	104862	46232
	72	1682_APP_Palm B_F_72	2.64827e+06	144725	77592.5	147858	564927	330510	8.00819e+06	2.56798e+06	6.51407e+06	117149	357321	142938	66917	180339	1.08292e+06	756921	1.50693e+07	486875	1.09948e+06	2.40943e+07	1.01761e+07	2.40943e+07	1.66937e+06	1.49362e+06	1.07499e+06	4.62932e+06	4.62932e+06	1.50693e+07	2.68232e+07	6.89091e+06	576894	6.89091e+06	3.65148e+06	220982	273842	747407	747407	521604	2.46464e+06	6.22362e+06	6.22362e+06	2.01041e+06	4.34325e+06	1.43547e+06	224626	102482	52060.2
	73	1685_APP_Palm B_F_73	2.64827e+06	147406	114910	176736	703069	398945	9.69464e+06	3.64875e+06	7.55832e+06	96456.8	427538	168862	108359	284407	1.37265e+06	924114	1.66579e+07	388728	1.28356e+06	2.68956e+07	1.24139e+07	2.68956e+07	2.66719e+06	1.71113e+06	1.33965e+06	4.72566e+06	2.69125e+06	2.47075e+06	2.58958e+07	9.41375e+06	449663	2.02778e+06	2.69219e+06	256124	451185	882960	882960	613466	4.73089e+06	6.87606e+06	6.87606e+06	1.99454e+06	2.70383e+06	1.7567e+06	323594	122977	51800.3
	74	1686_APP_Palm B_F_74	2.64827e+06	33585.4	46482.5	140935	469936	289500	6.66991e+06	2.52069e+06	6.38314e+06	66826.7	371291	194052	58908	187700	1.00701e+06	758435	1.17807e+07	398343	1.06687e+06	2.2281e+07	8.6282e+06	2.2281e+07	1.78381e+06	605179	990072	3.18392e+06	3.18392e+06	1.17856e+07	2.35925e+07	2.60784e+06	552870	2.5841e+06	1.97825e+06	239232	327603	291429	291429	664673	2.88925e+06	1.13496e+07	1.13496e+07	2.20488e+06	755213	652169	260316	98748	48951.5
	75	1696_APP_Palm B_F_75	2.64827e+06	154117	57487	142096	387412	398354	7.52813e+06	2.79857e+06	6.74235e+06	104867	323225	1.92628e+06	74243	283991	1.07767e+06	642340	1.34716e+07	321878	1.15212e+06	2.70545e+07	1.08625e+07	2.70545e+07	2.70551e+07	1.60258e+06	1.3632e+06	4.17337e+06	4.17337e+06	2.22246e+06	2.134e+07	8.55805e+06	405835	8.70881e+06	3.37351e+06	234009	179061	868329	868329	475451	3.26327e+06	6.59644e+06	6.59644e+06	1.91032e+06	3.15311e+06	1.67586e+06	297443	111655	48809.6
	76	1775_APP_Palm B_F_76	2.64827e+06	68141.6	473434	210220	669841	428451	8.97747e+06	2.64775e+06	7.31699e+06	155315	416092	2.0962e+06	178869	214343	1.05672e+06	762900	1.20188e+07	804844	1.24411e+06	2.56204e+07	9.89695e+06	2.56204e+07	2.56204e+07	1.70376e+06	1.19771e+06	6.4573e+06	6.4573e+06	675657	2.62079e+07	8.70814e+06	408381	8.70814e+06	2.78094e+06	291909	372679	928485	928485	78205.4	3.64699e+06	7.17335e+06	7.17335e+06	2.17434e+06	3.88001e+06	1.70154e+06	251383	116670	53000.8
	77	1841_APP_Palm B_F_77	2.64827e+06	162834	570597	21639.8	585368	333222	8.32848e+06	2.9848e+07	6.83052e+06	143146	441651	112493	205610	233650	886358	743590	1.42596e+07	833162	1.20744e+06	2.38084e+07	8.84214e+06	2.38084e+07	2.38084e+07	1.64904e+06	1.69182e+06	3.90569e+06	3.90505e+06	1.42656e+07	2.90198e+07	7.70248e+06	420354	3.17117e+06	6.41394e+06	284312	325470	862427	862427	297006	2.96426e+06	6.70082e+06	6.70082e+06	1.68409e+06	2.05345e+06	1.6927e+06	196666	116322	51295.8
	78	1844_APP_Palm B_F_78	2.64827e+06	93889.7	35552.8	114111	544989	410034	900983	4.9251e+06	6.4296e+06	108411	309047	2.29331e+06	147984	287757	1.28189e+06	672124	1.32863e+07	496348	1.10397e+06	2.69014e+07	1.16917e+07	2.68999e+07	2.69015e+07	1.5547e+06	1.30204e+06	3.45554e+06	7.98812e+06	1.6701e+06	2.11587e+07	8.74042e+06	383669	4.32171e+06	7.98839e+06	223329	327421	798939	798939	246799	3.33003e+06	4.59944e+06	4.59944e+06	1.35561e+06	1.95579e+06	1.59585e+06	200758	113020	47892.6
	79	1847_APP_Palm B_F_79	2.64827e+06	134169	262958	156981	646432	466184	8.93959e+06	3.48285e+06	6.7884e+06	122909	368495	160679	98687.4	281576	1.19575e+06	1.35276e+06	1.16496e+07	320702	1.13176e+06	2.2818e+07	1.11481e+07	2.2818e+07	2.33375e+06	1.53832e+06	1.23e+06	3.75539e+06	5.57873e+06	1.80328e+06	1.96624e+07	7.63911e+06	429769	1.57331e+06	5.58154e+06	220249	171907	895513	895513	227143	2.54774e+06	5.32421e+06	5.32421e+06	1.24799e+06	1.20745e+06	1.61084e+06	145479	105306	48072.3
	45	1723_APP_Vehicle_M_45	2.64827e+06	70480.9	41248.1	66954.9	1.87109e+06	197196	5.96873e+06	2.40395e+06	6.0079e+06	94866.8	188818	1.44388e+06	357257	190174	914227	864497	1.33449e+07	1.09149e+06	992735	2.02001e+07	8.32445e+06	2.02001e+07	2.02001e+07	1.33795e+06	1.5094e+06	3.26268e+06	3.26268e+06	2.30133e+06	2.01727e+07	6.26111e+06	315615	7.11245e+06	3.26268e+06	179012	220724	706954	706954	170121	1.95605e+06	7.54573e+06	7.54573e+06	1.583e+06	1.60625e+06	1.35193e+06	205855	75815.2	35877.3
	46	1726_APP_Vehicle_M_46	2.64827e+06	100693	57647	18134.7	414021	169417	5.36668e+06	1.36319e+06	5.81517e+06	109625	187175	107778	249482	162247	882222	624548	1.20752e+07	717119	893582	1.61653e+07	6.48022e+06	1.61653e+07	1.61653e+07	1.33174e+06	1.47436e+06	4.07794e+06	7.16661e+06	1.20791e+07	1.90501e+07	6.10055e+06	312648	2.27161e+06	7.16685e+06	189525	326222	723458	723458	212671	2.80527e+06	7.94874e+06	7.94874e+06	2.59031e+06	6.38295e+06	1.39922e+06	232927	73852	39543
	47	1733_APP_Vehicle_M_47	2.64827e+06	79765.2	192316	28554.1	235296	133235	4.13413e+06	1.76659e+07	5.88465e+06	104844	221343	59964.2	416519	70857.1	400583	596066	1.04509e+07	1.19346e+06	954683	1.26455e+07	4.19776e+06	1.26455e+07	1.26455e+07	1.24828e+06	1.40921e+06	4.42162e+06	4.91943e+06	1.04509e+07	2.3476e+07	6.94091e+06	288142	2.59028e+06	4.91776e+06	224317	227654	702126	702126	74607.4	1.07379e+07	1.06886e+07	1.06886e+07	2.26343e+06	1.98103e+06	1.32424e+06	228489	64208.1	36964
	48	1734_APP_Vehicle_M_48	2.64827e+06	361389	61525.1	104381	461430	242420	5.9284e+06	2.51277e+07	6.40645e+06	117352	273953	95179.2	310946	119474	489092	657925	1.26013e+07	898727	1.09624e+06	1.51197e+07	5.03227e+06	1.51197e+07	1.51197e+07	1.22548e+06	1.73057e+06	5.69359e+06	5.21174e+06	1.26013e+07	2.87605e+07	5.71072e+06	766542	5.71072e+06	5.20425e+06	254684	325612	671429	671429	208480	2.69904e+06	7.82242e+06	7.82242e+06	3.31832e+06	1.00758e+07	1.36721e+06	247405	76917.3	41186.8
	49	1736_APP_Vehicle_M_49	2.64827e+06	141903	51777.2	57675	481694	247658	6.5727e+06	2.04421e+06	5.32394e+06	89025.2	153541	1.46316e+06	350621	162704	910285	432517	5.82829e+06	1.13789e+06	934420	1.87225e+07	8.33288e+06	1.87225e+07	1.0894e+06	1.21873e+06	1.12397e+06	1.46287e+06	1.46287e+06	5.83223e+06	1.23075e+07	5.691e+06	307611	5.80456e+06	3.09965e+06	162358	134852	670192	670192	145255	1.95526e+06	6.84787e+06	6.84787e+06	1.86241e+06	3.46452e+06	1.23365e+06	157586	74645.8	33648.9
	50	1749_APP_Vehicle_M_50	2.64827e+06	96701.3	47189.3	70415.3	425699	224971	5.49825e+06	3.23656e+06	5.7404e+06	89787.8	206457	86744	277060	175064	959936	1.98749e+06	7.43904e+06	970754	981334	1.71538e+07	7.15952e+06	1.71538e+07	2.03368e+06	1.22983e+06	1.39633e+06	1.67986e+06	4.586e+06	5.5911e+06	1.52336e+07	6.40689e+06	300959	2.80495e+06	4.586e+06	191292	126392	593237	593237	255220	2.11846e+06	1.37785e+07	1.37785e+07	3.42525e+06	1.70187e+06	1.18256e+06	161201	77650.6	35769.5
	84	1769_APP_Vehicle_M_84	2.64827e+06	69976.8	68663.2	141804	574577	221352	7.45806e+06	3.00659e+06	7.01579e+06	123964	339343	400421	308083	222504	1.16143e+06	802707	1.52725e+07	1.10207e+06	1.20169e+06	2.32735e+07	9.49363e+06	2.32735e+07	2.24893e+06	1.65478e+06	1.22201e+06	3.18674e+06	3.18729e+06	1.52722e+07	2.51275e+07	7.68168e+06	454227	3.66837e+06	5.49161e+06	269083	353747	853072	853072	169298	3.34734e+06	8.67544e+06	8.67544e+06	2.16435e+06	2.92621e+06	1.64927e+06	187511	105518	49848
	85	1770_APP_Vehicle_M_85	2.64827e+06	107897	103836	112454	452286	408963	8.84813e+06	2.90442e+07	6.97646e+06	109140	307215	2.1405e+06	251825	305902	1.0008e+06	741495	1.27089e+07	894643	1.17863e+06	2.51966e+07	1.0973e+07	2.51966e+07	2.51966e+07	1.65538e+06	1.33465e+06	2.78255e+06	5.06525e+06	1.28792e+07	2.05584e+07	9.66157e+06	455940	2.93204e+06	5.07007e+06	228605	656977	928648	928648	186706	4.40496e+06	2.09759e+07	2.09759e+07	7.65919e+06	2.0422e+06	1.70945e+06	158738	113348	49754.3
	86	1772_APP_Vehicle_M_86	2.64827e+06	118369	104621	115263	592220	447651	7.98169e+06	2.43425e+06	6.52482e+06	128296	276697	103872	235408	214431	1.08417e+06	668510	1.23462e+07	1.01145e+06	1.13573e+06	2.07412e+07	8.84335e+06	2.07412e+07	1.46468e+06	1.76766e+06	1.15208e+06	3.73859e+06	3.73859e+06	1.23453e+07	2.07321e+07	9.16201e+06	406651	3.2264e+06	6.60197e+06	244804	193396	884599	884599	171280	2.9501e+06	1.33125e+07	1.33125e+07	3.04368e+06	2.23061e+06	1.60492e+06	286613	103149	53608.1
	87	1773_APP_Vehicle_M_87	2.64827e+06	51044.7	123820	39500.8	497107	326027	7.39968e+06	2.95656e+07	6.98671e+06	131828	324138	92092.2	372922	218038	829369	671183	1.1384e+07	1.337e+06	1.22971e+06	2.36306e+07	8.16677e+06	2.36306e+07	2.36258e+07	1.693e+06	1.35618e+06	4.43055e+06	4.42421e+06	1.13917e+07	2.7297e+07	9.06834e+06	424678	9.07414e+06	4.49835e+06	299730	327862	891530	891530	168812	3.14583e+06	1.54922e+07	1.54922e+07	3.24777e+06	1.93355e+06	1.59298e+06	204667	110043	54042.6
	51	1672_APP_Palm B_M_51	2.64827e+06	78205.7	113001	36268.1	351348	182102	4.89844e+06	1.51797e+06	6.0209e+06	99298.3	291099	216056	457743	177172	828702	787296	1.42919e+07	1.12494e+06	946361	1.74547e+07	6.36981e+06	1.74547e+07	1.74547e+07	1.28972e+06	1.259e+06	3.26961e+06	4.12809e+06	1.42917e+07	2.33667e+07	6.03858e+06	603520	6.03858e+06	4.12809e+06	233481	289716	713932	713932	1.27989e+06	2.42618e+06	8.04095e+06	8.04095e+06	1.68117e+06	1.52558e+06	1.26194e+06	310941	73148.4	37388.3
	52	1677_APP_Palm B_M_52	2.64827e+06	44493.1	61064.8	125234	1.67047e+06	264996	6.83852e+06	4.05335e+06	5.91307e+06	88249.9	289959	85110.5	142279	213241	1.0334e+06	555276	1.22594e+07	612576	1.0495e+06	2.24294e+07	9.77466e+06	2.24294e+07	2.24294e+07	1.31173e+06	1.33285e+06	2.4029e+06	2.4029e+06	3.85411e+06	1.97732e+07	7.32447e+06	318614	8.21243e+06	2.4029e+06	186053	381896	694919	694919	819235	3.66368e+06	1.17447e+07	1.17447e+07	2.91642e+06	3.85905e+06	1.3908e+06	317191	84865.9	35730.4
	53	1678_APP_Palm B_M_53	2.64827e+06	139954	48132.9	169477	270108	197312	5.06901e+06	2.14641e+07	6.03518e+06	116088	420035	66654.6	505321	156822	574816	737765	1.51682e+07	1.23837e+06	954826	1.72549e+07	5.90391e+06	1.72549e+07	1.72224e+07	1.25638e+06	1.53918e+06	2.4328e+06	2.4328e+06	1.51772e+07	2.63435e+07	7.08573e+06	694876	7.08573e+06	2.43813e+06	257174	211316	690549	690549	1.53326e+06	4.07334e+06	1.3406e+07	1.3406e+07	3.00793e+06	2.00781e+06	1.28693e+06	348115	80460.3	40925.2
	54	1679_APP_Palm B_M_54	2.64827e+06	29009.3	39996.4	112815	347242	211221	5.72509e+06	2.16813e+07	5.45604e+06	89935.5	303137	73669.4	246925	178374	872250	491964	9.66851e+06	846251	950830	1.87606e+07	7.53768e+06	1.87606e+07	1.87606e+07	1.2354e+06	1.26599e+06	1.7773e+06	2.00306e+06	3.08248e+06	1.64817e+07	6.59395e+06	307835	1.93017e+06	2.00306e+06	182945	126667	638096	638096	530778	3.11561e+06	9.52199e+06	9.52199e+06	2.61082e+06	4.60961e+06	1.24229e+06	245329	72072.2	35546.5
	55	1681_APP_Palm B_M_55	2.64827e+06	52875.3	86878.8	20632.2	1.30682e+06	129994	3.64426e+06	1.5579e+06	4.99209e+06	90517.6	235778	62696.8	263113	152795	737681	475025	8.67072e+06	864489	831099	1.54042e+07	6.25477e+06	1.54042e+07	1.54042e+07	1.25586e+06	1.19851e+06	1.47477e+06	2.08743e+06	2.44113e+06	1.42974e+07	5.97588e+06	270285	1.49701e+06	2.08743e+06	155975	129984	652978	652978	568464	1.98947e+06	7.9979e+06	7.9979e+06	1.94741e+06	2.98216e+06	1.20167e+06	220480	48702.3	34036
	56	1687_APP_Palm B_M_56	2.64827e+06	62414.6	17015.3	30733.3	425149	237937	5.49898e+06	1.76933e+06	5.92295e+06	111545	226984	89844.6	389242	149011	825525	561532	1.13523e+07	1.15233e+06	954578	1.83169e+07	6.71224e+06	1.83169e+07	1.83169e+07	1.24281e+06	1.37841e+06	3.30306e+06	1.60342e+06	1.13544e+07	2.06242e+07	5.79509e+06	311451	5.79509e+06	1.60404e+06	223261	216674	688724	688724	341891	1.59849e+06	9.82891e+06	9.82891e+06	2.10262e+06	2.42696e+06	1.29492e+06	201656	78642.5	38268.6
	57	1690_APP_Palm B_M_57	2.64827e+06	56989.6	75152.3	170499	412930	191441	5.03384e+06	2.19659e+06	5.51327e+06	90882	448663	80353.5	102176	134114	408904	590420	1.10861e+07	342599	848994	1.41373e+07	5.34191e+06	1.41373e+07	1.57517e+06	1.20226e+06	1.29417e+06	2.52843e+06	2.52746e+06	1.10861e+07	1.97316e+07	5.27287e+06	287555	5.27287e+06	3.04436e+06	233056	443498	629112	629112	942491	3.5735e+06	9.10055e+06	9.10055e+06	2.83704e+06	6.31976e+06	1.16671e+06	295866	79700.1	39075.8
	58	1691_APP_Palm B_M_58	2.64827e+06	82081.7	19361.7	84903.2	327334	233815	6.10991e+06	2.66269e+06	5.34012e+06	90446.8	230243	1.42892e+06	277968	170602	797866	428577	7.45224e+06	981999	944337	1.78946e+07	7.57562e+06	1.78946e+07	1.78946e+07	1.05483e+06	1.05508e+06	1.65475e+06	1.65589e+06	2.64889e+06	1.41776e+07	5.98063e+06	261924	5.98063e+06	1.65475e+06	178833	261373	592495	592495	492929	2.25285e+06	8.60804e+06	8.60804e+06	1.98999e+06	2.69787e+06	1.12221e+06	208528	67126	35751.8
	59	1701_APP_Palm B_M_59	2.64827e+06	62847.6	40995.5	25159.9	390623	165180	4.98783e+06	2.38892e+06	5.57055e+06	101422	169671	86914.4	407935	136317	759496	496883	7.09706e+06	1.34098e+06	957364	1.55801e+07	5.71385e+06	1.55801e+07	1.04682e+06	1.20319e+06	1.3587e+06	1.61213e+06	1.61362e+06	7.09442e+06	1.47057e+07	5.51012e+06	283128	1.19773e+06	3.47082e+06	195466	124173	622477	622477	194281	2.12416e+06	1.11819e+07	1.11819e+07	2.43753e+06	2.16885e+06	1.18526e+06	164344	70479.4	33375.9
	60	1703_APP_Palm B_M_60	2.64827e+06	70359.8	44872.5	24162.1	390172	234974	4.89873e+06	2.57383e+06	5.80205e+06	76467.2	153431	70559.2	279238	159766	846594	505354	7.68103e+06	949968	999475	1.63963e+07	6.5905e+06	1.63963e+07	1.52809e+06	1.06205e+06	1.69721e+06	1.66746e+06	3.08936e+06	2.93785e+06	1.53261e+07	5.56872e+06	278519	1.59281e+06	3.0883e+06	183494	129417	644412	644412	195363	2.36363e+06	9.41213e+06	9.41213e+06	1.9779e+06	2.05003e+06	1.2674e+06	252793	78284.5	34532.4
				107707	106688	95109.4	696144	279742	6.62475e+06	8.84764e+06	6.41576e+06	106451	280698	517604	265833	194816	927025	817817	1.21988e+07	867942	1.07146e+06	2.076e+07	8.30848e+06	2.07731e+07	1.36762e+07	1.42695e+06	1.41967e+06	3.13733e+06	3.606e+06	8.92377e+06	2.20391e+07	6.89047e+06	514039	4.87951e+06	4.25402e+06	219323	282493	703766	703766	389102	3.25285e+06	9.72064e+06	9.72064e+06	2.71484e+06	3.31436e+06	1.35988e+06	251549	89859	42673.2
[truncated: 440 more columns]

## Sheet: Palmiticacid-glycerylpalmitate
	Figure 3 B						Figure 3 C
		Palmitic acid					Stearic acid
		APP F V	APP F PB	APP M	APP M PB		APP F V	APP F PB	APP M	APP M PB
		2.72895e+06	2.53783e+06	1.91245e+06	6.56511e+06		1.55265e+06	2.62453e+06	3.09161e+06	5.40598e+06
		2.70082e+06	2.57053e+06	4.01811e+06	4.9517e+06		2.27912e+06	2.97371e+06	4.04512e+06	6.00636e+06
		2.25163e+06	2.30204e+06	5.67377e+06	1.23177e+07		1.29253e+06	2.96998e+06	3.16856e+06	7.71239e+06
		2.68688e+06	2.43095e+06	4.30127e+06	7.09773e+06		2.15502e+06	2.49732e+06	2.74194e+06	5.07738e+06
		2.84812e+06	3.25671e+06	8.69419e+06	7.85677e+06		3.33809e+06	5.53675e+06	1.86055e+06	5.06639e+06
		2.36847e+06	3.74707e+06	8.15438e+06	5.67666e+06		3.27006e+06	5.0879e+06	1.7104e+06	4.40346e+06
		2.70999e+06	3.17306e+06	7.54128e+06	1.34653e+07		3.05831e+06	3.93998e+06	4.72372e+06	6.29054e+06
		2.66175e+06	3.1406e+06	8.82607e+06	8.27294e+06		2.04962e+06	3.16837e+06	4.06657e+06	5.0726e+06
		2.20471e+06	3.14535e+06	6.11449e+06	7.81602e+06		3.3669e+06	5.5107e+06	4.47564e+06	2.17789e+06
		2.00235e+06	2.94393e+06	4.96584e+06	6.59815e+06		2.72937e+06	4.27315e+06	3.31229e+06	2.82207e+06
		1.68671e+06	2.42682e+06				2.65387e+06	4.12975e+06
		2.4554e+06	2.64107e+06				2.43158e+06	4.76019e+06
		2.04119e+06	2.70086e+06				2.99278e+06	3.56962e+06
		2.52092e+06	2.58237e+06				2.63835e+06	2.93056e+06
			2.80521e+06				2.62453e+06	2.48283e+06
	average	2.41913e+06	2.82696e+06	6.02018e+06	8.06182e+06		2.56219e+06	3.76369e+06	3.31964e+06	5.00351e+06
	Figure 3 B						Figure 3 C
		Palmitic acid Normalized					Stearic acid Normalized
		APP F V	APP F PB	APP M	APP M PB		APP F V	APP F PB	APP M	APP M PB
		1.12807	1.04907	0.79055	2.71383		0.605986	1.02433	1.20663	2.10991
		1.11644	1.06258	1.66097	2.04689		0.891071	1.16061	1.57877	2.34423
		0.930758	0.951597	2.34537	5.0918		0.505343	1.15916	1.23666	3.01008
		1.11068	1.00488	1.77802	2.934		0.842551	0.974684	1.07016	1.98166
		1.17733	1.34623	3.59393	3.24776		1.3051	2.16095	0.726155	1.97737
		0.979058	1.54893	3.37079	2.34657		1.2785	1.98577	0.667553	1.71863
		1.12023	1.31165	3.11735	5.56619		1.19571	1.53774	1.84363	2.45515
		1.10029	1.29823	3.64844	3.41979		0.801343	1.23659	1.58715	1.97979
		0.911363	1.3002	2.52755	3.23092		1.31636	2.15078	1.74681	0.850012
		0.827713	1.21694	2.05273	2.72749		1.0671	1.66778	1.29276	1.10143
		0.697237	1.00318				1.03759	1.61181
		1.01499	1.09174				0.950679	1.85786
		0.843769	1.11646				1.17009	1.39319
		1.04207	1.06748				1.03152	1.14377
			1.15959					0.969026
	average	1	1.16858	2.48857	3.33252		0.999924	1.46894	1.29563	1.95283

## Sheet: Amino Acids
	Tryptophan					Glycine					L-Alanine					Proline
	APP F V	APP F PB	APP M	APP M PB		APP F V	APP F PB	APP M	APP M PB		APP F V	APP F PB	APP M	APP M PB		APP F V	APP F PB	APP M	APP M PB
	1.48553e+07	1.65661e+07	1.4414e+07	1.35289e+07		1.58415e+07	1.50147e+07	1.22852e+07	1.39829e+07		5.00168e+06	1.35663e+07	7.54573e+06	8.04095e+06		1.06424e+06	2.0963e+06	986407	1.09991e+06
	1.63308e+07	738208	1.76831e+07	1.63192e+07		1.33807e+07	1.39927e+07	1.27713e+07	1.47625e+07		4.46151e+06	1.09334e+07	7.94874e+06	1.17447e+07		1.91131e+06	1.15327e+06	1.39453e+06	1.6825e+06
	8.17634e+06	1.7351e+07	1.24008e+07	2.21028e+07		1.21145e+07	1.37443e+07	1.2076e+07	1.76448e+07		5.04126e+06	1.04986e+07	1.06886e+07	1.3406e+07		654455	980816	462047	1.28383e+06
	1.43812e+07	2.02418e+07	1.71059e+07	1.4109e+07		1.27049e+07	1.47283e+07	1.51246e+07	1.27528e+07		5.57193e+06	1.06734e+07	7.82242e+06	9.52199e+06		1.05235e+06	1.68822e+06	1.16594e+06	1.43539e+06
	1.67787e+07	1.19149e+06	1.17356e+07	1.32902e+07		1.40285e+07	1.87369e+07	1.03674e+07	1.09722e+07		7.57192e+06	5.71381e+06	6.84787e+06	7.9979e+06		1.55819e+06	2.60832e+06	751545	1.04428e+06
	810809	2.52548e+07	1.49086e+07	1.18832e+07		1.39551e+07	1.75388e+07	1.14721e+07	1.47701e+07		8.85255e+06	1.34699e+07	1.37785e+07	9.82891e+06		1.00767e+06	4.00957e+06	948528	771492
	1.92483e+07	1.49881e+07	1.76892e+07	2.53552e+07		1.71845e+07	1.53182e+07	1.44611e+07	1.4426e+07		8.14883e+06	6.45676e+06	8.67544e+06	9.10055e+06		2.14142e+06	1.74452e+06	1.12852e+06	3.23946e+06
	1.47959e+07	1.75415e+07	895115	1.30354e+07		1.4713e+07	1.6457e+07	1.36669e+07	1.22198e+07		1.87131e+07	6.22362e+06	2.09759e+07	8.60804e+06		1.23822e+06	1.54933e+06	966743	1.1437e+06
	1.80982e+07	2.17043e+07	1.84286e+07	1.0477e+07		1.29308e+07	1.6116e+07	1.36369e+07	1.17301e+07		5.86987e+06	6.87606e+06	1.33125e+07	1.11819e+07		1.05123e+06	2.67509e+06	2.11707e+06	593027
	1.66773e+07	1.5334e+07	1.46365e+07	1.29076e+07		1.50668e+07	1.69138e+07	1.442e+07	1.2051e+07		5.51593e+06	1.13496e+07	1.54922e+07	9.41213e+06		994955	1.63729e+06	961446	1.55083e+06
	1.48209e+07	838181				1.18459e+07	1.37089e+07				5.40257e+06	6.59644e+06				1.62201e+06	1.86145e+06
	1.5796e+07	1.30342e+06				1.30538e+07	1.69611e+07				1.3532e+07	7.17335e+06				1.42878e+06	1.19268e+06
	1.97129e+07	1.15793e+06				2.01145e+07	1.4192e+07				3.27372e+07	6.70082e+06				1.11792e+06	1.33262e+06
	1.91021e+07	1.83695e+07				1.25274e+07	1.31115e+07				1.18046e+07	4.59944e+06				1.72374e+06	1.29227e+06
		1.2063e+06					1.21198e+07					5.32421e+06					1.64915e+06
average	1.49703e+07	1.15858e+07	1.39897e+07	1.53009e+07		1.42473e+07	1.52436e+07	1.30281e+07	1.35312e+07		9.87321e+06	8.41038e+06	1.13088e+07	9.8843e+06		1.32618e+06	1.83139e+06	1.08828e+06	1.38444e+06
	Tryptophan Normalized					Glycine Normalized					L-Alanine Normalized					Proline Normalized
	0.992314	1.10659	0.962836	0.903715		1.1119	1.05386	0.862284	0.981447		0.506592	1.37405	0.764263	0.814421		0.802486	1.5807	0.743796	0.829381
	1.09088	0.0493114	1.18121	1.0901		0.939176	0.982131	0.896404	1.03616		0.45188	1.10738	0.805082	1.18955		1.44122	0.869616	1.05154	1.26868
	0.546169	1.15902	0.828358	1.47644		0.8503	0.964699	0.847598	1.23847		0.5106	1.06334	1.08258	1.35781		0.493489	0.73958	0.348405	0.968064
	0.960644	1.35212	1.14265	0.942462		0.89174	1.03376	1.06158	0.895102		0.564348	1.08105	0.792288	0.964427		0.793518	1.273	0.879171	1.08235
	1.1208	0.0795899	0.783927	0.887769		0.984645	1.31512	0.727675	0.770127		0.766916	0.578719	0.693581	0.810061		1.17495	1.96679	0.566699	0.787434
	0.054161	1.68699	0.995875	0.793786		0.979491	1.23103	0.80521	1.0367		0.896624	1.36429	1.39555	0.995514		0.759831	3.0234	0.715234	0.58174
	1.28576	1.00119	1.18161	1.6937		1.20616	1.07517	1.01501	1.01254		0.825348	0.653968	0.878685	0.921742		1.61473	1.31545	0.850953	2.4427
	0.988348	1.17175	0.0597926	0.870748		1.03269	1.1551	0.959266	0.857696		1.89534	0.630355	2.12453	0.871859		0.933673	1.16826	0.728968	0.862405
	1.20894	1.44982	1.23101	0.699854		0.907597	1.13116	0.957161	0.823323		0.594525	0.696437	1.34834	1.13255		0.792677	2.01714	1.59637	0.44717
	1.11403	1.02429	0.9777	0.862212		1.05752	1.18716	1.01212	0.845846		0.558676	1.14954	1.56911	0.9533		0.750242	1.23459	0.724974	1.1694
	0.990015	0.0559895				0.831452	0.962211				0.547195	0.668116				1.22307	1.40362
	1.05515	0.0870669				0.916234	1.19048				1.37057	0.726547				1.07737	0.899332
	1.3168	0.077348				1.41181	0.996119				3.31576	0.678688				0.842966	1.00486
	1.276	1.22706				0.879284	0.920278				1.19562	0.465851				1.29978	0.974432
		0.0805792					0.850676					0.539258					1.24354
average	1	0.82344	0.934498	1.02208		1	1.08559	0.91443	0.949742		1	0.874166	1.1454	1.00112		1	1.39077	0.820611	1.04393

## Sheet: Hippocampal FFAs
		Lipidomics CORE raw data
		Free Fatty Acid Panel			FFAs highlighted in green were also found in the metabolomics dataset. These were further analyzed and quantified together.
		Data are expressed as pmol/mg protein
		ND = not detected
			pmol/mg protein
	Sample		12:0	14:0	15:0	16:0	16:1	17:0	17:1	18:0	18:1	18:2	18:3 N3	18:3 N6	18:4	20:0	20:1	20:2	20:3 N3	20:3 N6	20:3 N9	20:4	20:5	22:0	22:1	22:2	22:3	22:4	22:5 N3	22:5 N6	22:6	23:0	24:0	24:1	26:0	Total FFA
F APP V	1727		32459.6	1884.94	675.756	22136.1	84.5429	401.308	34.8283	34220.7	5231.66	1471.71	71.6508	79.051	26.6331	2220.66	208.82	63.794	29.1409	176.194	111.614	5119.72	445.824	1172.39	604.522	101.226	99.1184	1185.34	199.137	158.821	7802.34	46.4991	258.3	8.92539	247.627	119039
F APP V	1731		6217.33	776.979	187.409	4312.84	7.08042	17.4567	0.861654	13060.4	1185.52	222.219	14.1112	23.2538	7.4701	1149.91	101.007	18.5447	10.6909	39.6191	12.0386	1092.45	81.2563	1252.15	199.741	47.1105	19.9737	311.335	53.4447	54.504	2103.63	7.59571	52.5124	1.68926	45.3568	32687.5
F APP V	1740		3409.14	2086.16	578.256	23219.3	35.7224	423.541	8.86185	19279.1	5687.48	7066.43	260.938	98.3175	32.2502	3003.44	117.187	57.3813	38.3309	77.2069	56.1997	989.187	417.537	3926.82	234.351	115.733	127.75	198.575	116.293	91.1689	698.627	40.4583	161.515	3.03958	86.6501	72742.9
F APP V	1913		15657.3	781.515	244.98	9055.75	8.01129	48.8497	ND	13402.9	760.652	ND	7.60484	9.6616	3.39928	996.792	40.3073	7.89568	4.82788	30.5059	7.67075	1151.73	93.4216	358.776	199.332	ND	9.27624	124.819	29.0334	13.5596	597.362	3.24308	35.9555	ND	34.8909	43720.1
F APP V	A613		2349.84	800.417	281.614	9944.14	69.4775	97.2226	ND	16453.7	2712.48	772.517	63.7211	8.17696	1.90354	1458.61	90.7891	12.4823	3.64469	86.2424	12.6718	1749.31	116.242	715.96	119.237	ND	ND	438.039	73.452	15.8695	865.761	9.26332	59.6267	0.742095	39.504	39422.7
F APP V	A583		2581.44	731.799	334.746	4720.38	33.1294	57.7997	ND	12078.7	1536.02	83.5352	12.0047	10.5578	3.77702	1171.69	45.7739	11.8887	7.70149	47.3497	15.6013	1033.25	67.2011	666.104	98.1995	ND	11.2813	248.389	41.8071	17.649	573.436	9.40615	61.205	ND	53.115	26364.9
F APP PB	1696		22642.1	902.239	392.283	9350.27	33.9497	152.121	ND	13772.4	1133.52	49.7282	7.36479	12.2192	3.0268	1325.93	58.1464	13.406	3.73553	44.4324	21.256	1843.29	122.778	968.286	205.547	ND	ND	192.223	37.2288	20.0039	902.767	11.5482	80.812	0.574591	54.1055	54357.3
F APP PB	1775		21859	946.713	230.661	8780.87	30.2412	34.2173	0.636313	14540.8	2626.01	413.856	31.9347	19.0459	4.43772	901.068	99.1136	18.6601	10.1207	71.0838	41.7627	1858.82	182.304	ND	309.292	ND	ND	563.566	69.9129	55.3369	5279.57	11.944	48.1011	2.73406	18.8382	59060.6
F APP PB	1847		18333.8	697.744	180.245	5210.42	16.2443	ND	1.30425	11823.4	839.936	ND	7.97322	3.12077	0.996757	645.061	29.3057	7.49854	ND	30.8564	8.7703	1246.4	57.9167	218.507	207.336	ND	ND	170.799	32.2238	10.6465	697.082	8.53833	67.0713	0.808373	47.1512	40601.1
F APP PB	1676		18465	690.338	167.081	4729.08	5.04883	ND	ND	11520.4	1115.53	ND	7.17372	6.07462	ND	1266.02	59.2505	9.04816	0.544779	21.5282	8.64022	1663.78	160.28	1204.16	248.448	ND	ND	200.694	3.56753	17.2366	700.13	4.64295	65.1218	0.0924497	58.2239	42397.2
F APP PB	1670		20741.9	550.951	110.207	2590.29	30.1958	ND	ND	11041.3	926.905	ND	3.83402	2.17068	0.0773826	732.065	36.5937	10.4941	1.541	36.2095	19.542	1377.55	90.3277	390.209	260.22	ND	ND	178.371	31.9178	13.0416	839.248	ND	32.3008	0.441276	38.5483	40086.4
F APP PB	1844		23003.1	1168.47	212.168	27271.2	27.6497	158.53	ND	30963.3	1585.72	ND	0.24191	ND	ND	1770.63	30.1999	2.91303	ND	19.6798	6.48867	1264.41	56.16	408.693	222.12	ND	ND	140.56	15.876	8.16418	555.732	1.37112	51.5421	ND	48.8458	88993.8
M APP V	A116		2477.66	586.824	157.021	7630.77	116.864	ND	ND	14701.3	4799.66	240.441	10.6173	10.6095	2.80103	969.326	202.476	20.1965	3.50037	125.821	67.2872	3276.26	240.735	690.447	307.104	18.3377	ND	753.928	127.621	25.89	2484.28	19.9526	67.5113	6.64322	39.0188	40180.9
M APP V	A112		2617.53	947.62	368.153	5865.4	123.948	60.3998	1.66184	13782	5733.76	348.673	16.7133	16.0544	3.54769	411.973	213.164	25.1606	6.24044	143.5	56.5845	3754.34	281.314	ND	314.315	19.6698	8.81026	881.495	155.964	33.9044	3135.14	29.6565	137.69	10.1984	93.4577	39598.1
M APP V	A381		3322.7	1679.96	269.467	30955.2	14.5674	503.393	ND	24545	1326.23	1491.51	65.7016	5.35445	2.12652	1823.37	40.6895	8.37869	2.67994	22.7858	15.7006	596.316	ND	1879.37	82.6244	ND	ND	90.0844	17.4212	4.41101	439.56	12.5955	69.0918	0.350685	40.7547	69327.4
M APP V	AT154		2902.69	1208.59	494.401	8220.7	87.6347	143.287	1.74921	13341.1	2843.58	283.527	16.1331	13.5868	ND	1333.16	134.505	24.4814	9.88396	68.9111	27.0881	1779.46	290.37	1168.8	253.212	ND	ND	375.833	73.6103	20.7253	1312.91	20.0654	105.107	2.89495	78.6033	36636.6
M APP V	AT139		2646.75	760.009	291.869	3861.81	26.5651	ND	2.69076	12139.9	1259.5	113.171	9.98781	8.47086	1.1241	1190.27	65.7897	9.40922	2.69098	34.7315	31.637	798.173	6.57547	1462.34	206.282	ND	ND	239.039	32.969	15.6924	704.774	11.9312	91.1466	2.10321	74.3543	26101.7
M APP V	AT185		2578.27	741.669	258.28	8264.39	1.78561	51.464	3.10159	13747.7	575.417	ND	4.32783	2.55845	1.13172	825.129	22.4484	8.58244	2.59011	15.8263	6.20679	620.439	ND	1107.71	138.708	ND	9.09561	81.0507	18.7131	11.3537	402.906	10.3488	89.0689	0.529104	61.8173	29662.6
M APP PB	1672		2290.31	724.174	171.664	8833.74	16.7804	15.8409	ND	13708.1	1629.36	ND	0.390294	1.11082	ND	841.97	53.1614	11.4744	ND	48.3803	23.1757	1506.2	37.6465	648.286	141.441	ND	ND	245.588	40.2409	16.8859	1222.96	12.2823	109.484	2.1873	76.0252	32428.9
M APP PB	1691		2169.63	516.041	230.375	4298.28	6.17315	ND	ND	10873.9	617.6	ND	1.18807	0.0192778	ND	442.097	33.9	4.48718	ND	31.6749	12.5284	1213.34	1.1943	ND	95.5333	ND	ND	158.663	22.1038	2.75792	635.824	3.58788	44.3018	0.905856	30.8156	21447
M APP PB	1690		2366.13	525.258	161.262	7536.55	15.1815	ND	ND	12407.7	1984.31	21.6112	5.06642	1.60333	ND	908.6	51.6218	7.6553	ND	34.2548	11.264	1134.61	1.48715	ND	122.15	ND	ND	173.451	21.3268	10.6685	732.47	4.23842	30.4219	1.62721	15.8053	28286.3
M APP PB	1703		2266.27	620.74	188.742	6628.68	11.4958	ND	ND	12516.7	1115.93	ND	4.24164	1.6259	0.917912	836.924	57.3802	6.24853	3.05657	24.9812	14.7268	1037.54	ND	603.574	115.96	5.04084	ND	156.422	16.4075	6.88883	666.606	9.58257	71.7991	1.29806	47.7338	27037.5
M APP PB	AT151		2045.07	946.343	443.216	10691.9	120.379	113.305	ND	17409.3	6328.95	380.039	16.4027	9.76058	1.66801	1390.42	345.659	35.1918	3.50728	178.826	57.8235	4108.35	265.119	860.053	340.928	16.5388	ND	1214.88	166.318	41.4859	3043.98	32.4542	97.8968	8.3722	54.6924	50768.8
M APP PB	AT157		1454.14	537.17	208.002	5535.09	100.177	2.1479	ND	14023.1	4555.41	228.005	13.953	2.33854	1.0638	878.65	215.445	21.6201	ND	115.503	32.2586	3112.86	125.932	ND	263.703	ND	ND	869.167	118.128	37.7829	2419.6	13.1987	52.5266	5.46174	22.2437	34964.7

## Sheet: Lipidomics FFAs in Metabolomics
Name		C:18:2	C:18	C:20	C:16	C:18:1	C:20:4	C16:1	C:26	C:14	C:12
	Name	9,12-Octadecadienoic acid (Z,Z)-, TMS derivative	Stearic acid, TMS derivative	Eicosanoic acid, methyl ester	Palmitic Acid, TMS derivative	Oleic Acid, (Z)-, TMS derivative	Arachidonic acid, TMS derivative	Hexadecanoic acid, methyl ester	Hexacosanoic acid, methyl ester	Myristic acid, TMS derivative	Dodecanoic acid, TMS derivative	Sum ALL		C12/total	C14/total	C:16/total	C18/total	C20/total	C26/total	C16:1/total	C18:1/total	18:2/total	C20:4/total		C16,C18/total
1709_APP_Vehicle_F_14	1709_APP_Vehicle_F_14	5.64262e+06	1.55265e+06	6.89189e+06	2.72895e+06	4.15349e+06	680367	1.81654e+06	1.90708e+06	1.0984e+06	701614	2.71736e+07		0.0258197	0.0404217	0.100426	0.0571382	0.253625	0.0701814	0.0668493	0.15285	0.207651	0.0250378		0.157565
1710_APP_Vehicle_F_15	1710_APP_Vehicle_F_15	5.98946e+06	2.27912e+06	6.27957e+06	2.70082e+06	4.07949e+06	837328	4.25291e+06	1.95522e+06	1.23381e+06	805482	3.04132e+07		0.0264846	0.0405684	0.0888043	0.0749385	0.206475	0.0642884	0.139838	0.134135	0.196936	0.0275317		0.163743
1727_APP_Vehicle_F_16	1727_APP_Vehicle_F_16	5.17657e+06	1.29253e+06	5.44311e+06	2.25163e+06	3.49284e+06	827773	2.03428e+06	1.95184e+06	874038	817823	2.41624e+07		0.0338469	0.0361735	0.0931871	0.0534935	0.225272	0.0807798	0.0841917	0.144557	0.214241	0.0342587		0.146681
1731_APP_Vehicle_F_17	1731_APP_Vehicle_F_17	6.46088e+06	2.15502e+06	6.44153e+06	2.68688e+06	4.25903e+06	897122	1.45027e+06	1.91138e+06	1.42114e+06	822402	2.85057e+07		0.0288505	0.0498547	0.0942576	0.0755998	0.225974	0.0670528	0.0508766	0.14941	0.226653	0.0314717		0.169857
1737_APP_Vehicle_F_18	1737_APP_Vehicle_F_18	5.56375e+06	3.33809e+06	6.09701e+06	2.84812e+06	5.41852e+06	505845	1.48774e+06	1.90455e+06	1.94044e+06	1.17009e+06	3.02741e+07		0.0386498	0.0640956	0.0940776	0.110262	0.201393	0.06291	0.0491422	0.178982	0.183779	0.0167088		0.20434
1748_APP_Vehicle_F_19	1748_APP_Vehicle_F_19	6.42887e+06	3.27006e+06	6.7615e+06	2.36847e+06	5.60871e+06	1.01593e+06	6.2041e+06	1.92494e+06	942867	777630	3.53031e+07		0.0220272	0.0267078	0.0670897	0.0926283	0.191527	0.0545261	0.175738	0.158873	0.182105	0.0287774		0.159718
1874_APP_Vehicle_F_20	1874_APP_Vehicle_F_20	5.24104e+06	3.05831e+06	6.69865e+06	2.70999e+06	4.16914e+06	583430	1.35816e+06	1.84877e+06	1.04336e+06	736600	2.74475e+07		0.0268367	0.0380128	0.0987336	0.111424	0.244054	0.0673568	0.0494823	0.151895	0.190948	0.0212563		0.210158
1875_APP_Vehicle_F_21	1875_APP_Vehicle_F_21	5.5353e+06	2.04962e+06	6.33522e+06	2.66175e+06	3.34584e+06	676872	1.41676e+06	1.8937e+06	1.31227e+06	718342	2.59457e+07		0.0276864	0.0505776	0.102589	0.0789967	0.244172	0.0729872	0.0546048	0.128955	0.213342	0.026088		0.181586
1903_APP_Vehicle_F_22	1903_APP_Vehicle_F_22	4.34535e+06	3.3669e+06	6.56038e+06	2.20471e+06	3.35003e+06	466957	1.44996e+06	1.84148e+06	1.75925e+06	773981	2.6119e+07		0.0296329	0.067355	0.0844102	0.128906	0.251173	0.0705036	0.0555136	0.12826	0.166367	0.0178781		0.213316
1908_APP_Vehicle_F_23	1908_APP_Vehicle_F_23	4.32755e+06	2.72937e+06	6.82333e+06	2.00235e+06	2.68869e+06	591517	1.47253e+06	1.9967e+06	922152	629336	2.41835e+07		0.0260233	0.0381314	0.082798	0.112861	0.282148	0.0825643	0.06089	0.111178	0.178946	0.0244595		0.195659
1909_APP_Vehicle_F_24	1909_APP_Vehicle_F_24	3.58788e+06	2.65387e+06	6.84704e+06	1.68671e+06	2.81289e+06	335173	1.64783e+06	1.89536e+06	792254	620611	2.28796e+07		0.0271251	0.0346271	0.073721	0.115993	0.299264	0.0828405	0.0720217	0.122943	0.156815	0.0146494		0.189714
1913_APP_Vehicle_F_25	1913_APP_Vehicle_F_25	5.80001e+06	2.43158e+06	6.09999e+06	2.4554e+06	4.63546e+06	735219	2.94391e+06	1.91108e+06	1.27848e+06	766056	2.90572e+07		0.0263637	0.0439986	0.0845024	0.0836827	0.209931	0.0657697	0.101314	0.159529	0.199607	0.0253025		0.168185
1821_APP_Vehicle_F_67	1821_APP_Vehicle_F_67	4.56527e+06	2.99278e+06	3.76886e+06	2.04119e+06	3.61646e+06	641404	1.47311e+06	1.86898e+06	1.18417e+06	723153	2.28754e+07		0.0316127	0.0517659	0.0892309	0.13083	0.164756	0.0817029	0.064397	0.158094	0.199571	0.0280391		0.220061
1829_APP_Vehicle_F_68	1829_APP_Vehicle_F_68	5.79025e+06	2.63835e+06	7.13133e+06	2.52092e+06	4.02986e+06	622887	1.963e+06	1.9646e+06	944011	468123	2.80733e+07		0.016675	0.0336266	0.0897976	0.0939806	0.254025	0.0699811	0.0699239	0.143548	0.206254	0.0221879		0.183778
1918_APP_Palm B_F_26	1918_APP_Palm B_F_26	4.91839e+06	2.62453e+06	4.88413e+06	2.53783e+06	3.74663e+06	528685	1.59163e+06	1.96776e+06	1.55846e+06	838346	2.51964e+07		0.0332724	0.0618526	0.100722	0.104163	0.193842	0.0780969	0.0631691	0.148697	0.195202	0.0209825		0.204885
1920_APP_Palm B_F_27	1920_APP_Palm B_F_27	5.48008e+06	2.97371e+06	6.9667e+06	2.57053e+06	4.32352e+06	767675	7.37263e+06	1.93131e+06	1.14104e+06	782727	3.43099e+07		0.0228134	0.0332569	0.0749208	0.086672	0.203052	0.0562901	0.214883	0.126014	0.159723	0.0223747		0.161593
1925_APP_Palm B_F_28	1925_APP_Palm B_F_28	5.49756e+06	2.96998e+06	6.10429e+06	2.30204e+06	4.3999e+06	539046	5.0142e+06	1.9387e+06	1.09148e+06	523089	3.03803e+07		0.017218	0.0359271	0.0757742	0.0977601	0.200929	0.0638144	0.165048	0.144828	0.180958	0.0177433		0.173534
1926_APP_Palm B_F_29	1926_APP_Palm B_F_29	5.83113e+06	2.49732e+06	6.34886e+06	2.43095e+06	4.80398e+06	549140	1.74288e+06	1.99349e+06	1.24492e+06	671815	2.81145e+07		0.0238957	0.0442803	0.086466	0.0888269	0.225822	0.0709061	0.0619921	0.170872	0.207407	0.0195323		0.175293
1668_APP_Palm B_F_69	1668_APP_Palm B_F_69	7.80793e+06	5.53675e+06	7.98909e+06	3.25671e+06	7.67821e+06	1.49775e+06	8.65378e+06	1.91636e+06	1.63598e+06	697309	4.66699e+07		0.0149413	0.0350544	0.0697818	0.118637	0.171183	0.041062	0.185425	0.164522	0.167301	0.0320923		0.188418
1670_APP_Palm B_F_70	1670_APP_Palm B_F_70	9.56116e+06	5.0879e+06	6.86153e+06	3.74707e+06	7.75004e+06	1.36237e+06	1.74922e+06	1.90959e+06	1.55509e+06	734129	4.03181e+07		0.0182084	0.0385705	0.0929376	0.126194	0.170185	0.0473631	0.0433854	0.192222	0.237143	0.0337906		0.219132
1676_APP_Palm B_F_71	1676_APP_Palm B_F_71	6.96957e+06	3.93998e+06	7.73117e+06	3.17306e+06	5.39685e+06	952793	1.82454e+06	1.92357e+06	1.53666e+06	827208	3.42754e+07		0.0241342	0.0448327	0.0925755	0.114951	0.22556	0.056121	0.0532318	0.157455	0.20334	0.0277981		0.207526
1682_APP_Palm B_F_72	1682_APP_Palm B_F_72	9.08234e+06	3.16837e+06	7.32632e+06	3.1406e+06	6.39954e+06	1.38818e+06	2.17699e+06	1.9178e+06	1.65589e+06	681138	3.69372e+07		0.0184405	0.04483	0.0850254	0.0857773	0.198345	0.0519206	0.0589376	0.173255	0.245886	0.0375821		0.170803
1685_APP_Palm B_F_73	1685_APP_Palm B_F_73	7.12881e+06	5.5107e+06	7.8377e+06	3.14535e+06	5.23095e+06	864116	1.67273e+06	1.95293e+06	1.27045e+06	723620	3.53373e+07		0.0204775	0.0359519	0.0890093	0.155945	0.221797	0.0552652	0.0473359	0.148029	0.201736	0.0244533		0.244955
1686_APP_Palm B_F_74	1686_APP_Palm B_F_74	7.55947e+06	4.27315e+06	6.77989e+06	2.94393e+06	7.55448e+06	1.13816e+06	1.65558e+06	1.93799e+06	1.49168e+06	788498	3.61228e+07		0.0218282	0.0412947	0.0814978	0.118295	0.18769	0.0536501	0.045832	0.209133	0.209271	0.031508		0.199793
1696_APP_Palm B_F_75	1696_APP_Palm B_F_75	5.8641e+06	4.12975e+06	7.70868e+06	2.42682e+06	4.16036e+06	976321	1.70399e+06	1.93681e+06	955459	588042	3.04503e+07		0.0193115	0.0313776	0.0796976	0.135622	0.253156	0.0636057	0.0559596	0.136628	0.192579	0.0320627		0.21532
1775_APP_Palm B_F_76	1775_APP_Palm B_F_76	6.45871e+06	4.76019e+06	7.82553e+06	2.64107e+06	4.34638e+06	1.456e+06	9.71965e+06	1.93935e+06	1.16806e+06	610530	4.09255e+07		0.0149181	0.0285411	0.0645336	0.116314	0.191214	0.0473873	0.237496	0.106202	0.157816	0.0355769		0.180847
1841_APP_Palm B_F_77	1841_APP_Palm B_F_77	5.81939e+06	3.56962e+06	7.64774e+06	2.70086e+06	4.75244e+06	765840	4.69134e+06	1.93257e+06	1.57533e+06	706691	3.41618e+07		0.0206866	0.0461137	0.0790607	0.104492	0.223868	0.0565712	0.137327	0.139116	0.170348	0.022418		0.183552
1844_APP_Palm B_F_78	1844_APP_Palm B_F_78	6.10542e+06	2.93056e+06	6.91396e+06	2.58237e+06	4.47712e+06	789353	1.96282e+06	1.91071e+06	1.23307e+06	624017	2.95294e+07		0.0211321	0.0417573	0.087451	0.0992422	0.234138	0.0647053	0.0664699	0.151616	0.206757	0.0267311		0.186693
1847_APP_Palm B_F_79	1847_APP_Palm B_F_79	6.05396e+06	2.48283e+06	6.61351e+06	2.80521e+06	4.8215e+06	821503	2.65091e+06	1.98501e+06	1.41922e+06	608098	3.02617e+07		0.0200946	0.0468982	0.0926982	0.082045	0.218544	0.0655946	0.0875993	0.159327	0.200053	0.0271466		0.174743
1723_APP_Vehicle_M_45	1723_APP_Vehicle_M_45	4.12257e+06	3.09161e+06	6.20445e+06	1.97611e+06	2.67201e+06	647053	1.76687e+06	1.88306e+06	897857	600978	2.38626e+07		0.025185	0.0376262	0.082812	0.129559	0.260008	0.0789129	0.0740435	0.111975	0.172763	0.0271158		0.212371
1726_APP_Vehicle_M_46	1726_APP_Vehicle_M_46	6.83792e+06	4.04512e+06	6.27197e+06	2.96417e+06	4.78676e+06	852886	3.09838e+06	2.04206e+06	1.13262e+06	603326	3.26352e+07		0.018487	0.0347053	0.0908274	0.123949	0.192184	0.0625722	0.0949399	0.146675	0.209526	0.0261339		0.214777
1733_APP_Vehicle_M_47	1733_APP_Vehicle_M_47	6.06926e+06	3.16856e+06	6.29329e+06	2.96955e+06	4.25904e+06	734574	1.68831e+06	2.0346e+06	1.01478e+06	739332	2.89713e+07		0.0255194	0.0350272	0.1025	0.109369	0.217225	0.070228	0.0582754	0.147009	0.209492	0.0253552		0.211869
1734_APP_Vehicle_M_48	1734_APP_Vehicle_M_48	6.77256e+06	2.74194e+06	7.21428e+06	3.18164e+06	4.18777e+06	909878	2.29801e+06	1.96667e+06	1.18018e+06	810932	3.12639e+07		0.0259383	0.037749	0.101767	0.0877032	0.230755	0.0629054	0.0735039	0.133949	0.216626	0.0291032		0.189471
1736_APP_Vehicle_M_49	1736_APP_Vehicle_M_49	6.71057e+06	1.86055e+06	5.44814e+06	2.70167e+06	4.01497e+06	896306	2.4855e+06	1.97104e+06	1.17444e+06	754619	2.80178e+07		0.0269336	0.0419176	0.0964269	0.0664058	0.194453	0.0703495	0.0887116	0.143301	0.239511	0.0319906		0.162833
1749_APP_Vehicle_M_50	1749_APP_Vehicle_M_50	5.11599e+06	1.7104e+06	5.05335e+06	2.88897e+06	3.78439e+06	795196	3.05367e+06	1.95788e+06	2.91535e+06	2.01995e+06	2.92951e+07		0.0689516	0.0995164	0.0986161	0.058385	0.172498	0.0668329	0.104238	0.129182	0.174636	0.0271443		0.157001
1769_APP_Vehicle_M_84	1769_APP_Vehicle_M_84	6.84973e+06	4.72372e+06	7.0914e+06	3.27511e+06	4.55929e+06	1.06096e+06	1.85409e+06	1.95228e+06	1.01527e+06	539869	3.29217e+07		0.0163986	0.0308389	0.0994816	0.143483	0.215402	0.0593006	0.0563181	0.138489	0.208061	0.0322267		0.242965
1770_APP_Vehicle_M_85	1770_APP_Vehicle_M_85	7.89654e+06	4.06657e+06	6.29658e+06	3.40804e+06	4.64535e+06	1.19395e+06	2.11997e+06	1.89901e+06	1.26454e+06	641983	3.34325e+07		0.0192024	0.0378236	0.101938	0.121635	0.188337	0.0568013	0.0634103	0.138947	0.236193	0.0357123		0.223573
1772_APP_Vehicle_M_86	1772_APP_Vehicle_M_86	7.91252e+06	4.47564e+06	6.75156e+06	3.38956e+06	4.24817e+06	1.47947e+06	1.90165e+06	1.95429e+06	945450	551967	3.36103e+07		0.0164226	0.0281298	0.100849	0.133163	0.200878	0.0581457	0.0565794	0.126395	0.23542	0.0440185		0.234012
1773_APP_Vehicle_M_87	1773_APP_Vehicle_M_87	9.26714e+06	3.31229e+06	7.12449e+06	3.52574e+06	4.78497e+06	1.45975e+06	1.1769e+06	1.92753e+06	765427	382474	3.37267e+07		0.0113404	0.022695	0.104538	0.0982097	0.211242	0.0571515	0.0348952	0.141875	0.274771	0.0432817		0.202748
1672_APP_Palm B_M_51	1672_APP_Palm B_M_51	6.75619e+06	5.40598e+06	6.72685e+06	3.39304e+06	5.66466e+06	1.17599e+06	6.0122e+06	1.95808e+06	997811	509286	3.86001e+07		0.0131939	0.02585	0.0879025	0.140051	0.17427	0.0507274	0.155756	0.146753	0.17503	0.030466		0.227953
1677_APP_Palm B_M_52	1677_APP_Palm B_M_52	6.69207e+06	6.00636e+06	7.31712e+06	3.26566e+06	6.22229e+06	1.09616e+06	5.64596e+06	1.97539e+06	1.30404e+06	718170	4.02432e+07		0.0178457	0.0324039	0.0811482	0.149251	0.181822	0.0490864	0.140296	0.154617	0.166291	0.0272383		0.2304
1678_APP_Palm B_M_53	1678_APP_Palm B_M_53	1.07018e+07	7.71239e+06	7.06564e+06	4.68734e+06	1.16427e+07	1.3554e+06	7.35739e+06	1.91273e+06	2.2265e+06	802555	5.54644e+07		0.0144697	0.0401428	0.0845107	0.139051	0.127391	0.0344856	0.132651	0.209912	0.192949	0.0244372		0.223562
1679_APP_Palm B_M_54	1679_APP_Palm B_M_54	7.59691e+06	5.07738e+06	7.069e+06	3.25008e+06	7.11599e+06	1.02677e+06	2.98314e+06	1.99276e+06	1.33606e+06	624380	3.80725e+07		0.0163998	0.0350926	0.0853657	0.133361	0.185672	0.0523413	0.0783542	0.186906	0.199538	0.0269688		0.218727
1681_APP_Palm B_M_55	1681_APP_Palm B_M_55	7.63033e+06	5.06639e+06	7.03986e+06	3.27745e+06	7.30208e+06	923016	3.88711e+06	2.01959e+06	1.23127e+06	711769	3.90889e+07		0.018209	0.0314993	0.0838461	0.129612	0.180099	0.0516666	0.0994428	0.186807	0.195205	0.0236133		0.213458
1687_APP_Palm B_M_56	1687_APP_Palm B_M_56	8.6233e+06	4.40346e+06	6.86245e+06	3.77838e+06	7.11414e+06	892282	1.83358e+06	1.91159e+06	1.38489e+06	685552	3.74896e+07		0.0182865	0.0369406	0.100785	0.117458	0.183049	0.0509898	0.0489089	0.189763	0.230018	0.0238008		0.218243
1690_APP_Palm B_M_57	1690_APP_Palm B_M_57	1.04831e+07	6.29054e+06	6.89693e+06	4.55035e+06	9.7457e+06	1.78595e+06	7.35803e+06	1.95964e+06	1.65304e+06	795860	5.15192e+07		0.0154478	0.0320858	0.0883233	0.122101	0.133871	0.038037	0.142821	0.189166	0.203481	0.0346657		0.210424
1691_APP_Palm B_M_58	1691_APP_Palm B_M_58	8.46184e+06	5.0726e+06	6.80524e+06	3.4398e+06	7.03317e+06	1.16215e+06	2.20429e+06	2.01719e+06	1.52232e+06	944878	3.86635e+07		0.0244385	0.0393737	0.0889676	0.131199	0.176012	0.0521731	0.0570121	0.181907	0.218859	0.0300581		0.220166
1701_APP_Palm B_M_59	1701_APP_Palm B_M_59	5.57929e+06	2.17789e+06	6.35551e+06	2.82598e+06	3.79338e+06	1.48555e+06	2.03864e+06	1.9872e+06	1.0262e+06	714747	2.79844e+07		0.0255409	0.0366703	0.100984	0.0778252	0.227109	0.0710109	0.0728493	0.135553	0.199372	0.053085		0.178809
1703_APP_Palm B_M_60	1703_APP_Palm B_M_60	5.57289e+06	2.82207e+06	7.00674e+06	2.83038e+06	3.82456e+06	1.13274e+06	2.48272e+06	1.96844e+06	860575	760398	2.92615e+07		0.0259863	0.0294098	0.096727	0.096443	0.239452	0.0672705	0.084846	0.130703	0.190451	0.0387108		0.19317
																0.0888304									0.183169
																0.0834768									0.192472
																0.0979756									0.205162
																0.089856									0.213491
																0.0125575									0.0586374
																									%C16,C18/total
														APP M	APP M PB										APP F
														21.2371	22.7953										15.7565
														21.4777	23.04										16.3743
														21.1869	22.3562										14.6681
														18.9471	21.8727										16.9857
														16.2833	21.3458										20.434
														15.7001	21.8243										15.9718
														24.2965	21.0424										21.0158
														22.3573	22.0166										18.1586
														23.4012	17.8809										21.3316
														20.2748	19.317										19.5659
																									18.9714
																									16.8185
																									22.0061
																APP M PB									18.3778
																1.89818
																3.39469
																8.9856
																12.3635
																18.0875
																5.17789
																10.1294
																17.1209
																19.7119
																3.13044

## Sheet: Figure 3DEF
Figure 3 D
	FFAs in plasma								FFAs in hippocampal tissue
	APP F	APP F PB	APP M	APP M PB					APP F	APP F PB	APP M	APP M PB
%C12	2.77	2.08	2.54	1.9				%C12	18.82	43.54	8.33	7.63
%C14	4.4	4.07	4.06	3.39				%C14	2.48	1.65	2.81	2.23
%C16	8.88	8.35	9.8	8.99				%C16	23.48	16.45	26.5	24.72
%C18	9.43	10.9	10.72	12.36				%C18	39.4	29.85	44.21	47.05
%C20	23.24	20.8	20.83	18.09				%C20	3.68538	2.19163	3.19113	2.97175
%C26	7.1	5.95	6.27	5.18				%C26	0.157331	0.0947066	0.207842	0.142883
%C16:1	7.82	10.16	7.05	10.13				%C16:1	0.0848234	0.048389	0.186912	0.132566
%C18:1	14.45	15.52	13.84	17.12				%C18:1	5.60741	2.75211	8.21463	8.31712
%C18:2	19.45	19.43	22.27	19.71				%C18:2	3.11193	0.446771	1.0742	0.567767
%C20:4	2.45	2.74	3.28	3.13				%C20:4	3.69247	3.27916	5.45969	6.52097
Figure 3 E	% C6,C18 in plasma FFAs						Figure 3 F	% C6,C18 in hippocampal tissue FFAs
F APP/PS1 V	F APP/PS1 PB	M APP/PS1 V	M APP/PS1 PB				F APP/PS1 V	F APP/PS1 PB	M APP/PS1 V	M APP/PS1 PB
15.76	20.49	21.24	22.8				58	47	77	83
16.37	16.16	21.48	23.04				67	49	74	80
14.67	17.35	21.19	22.36				85	46	91	82
16.99	17.53	18.95	21.87				56	43	78	82
20.43	18.84	16.28	21.35				83	37	77	79
15.97	21.91	15.7	21.82				78	69	84	78
21.02	20.75	24.3	21.04
18.16	17.08	22.36	22.02
21.33	24.5	23.4	17.88
19.57	19.98	20.27	19.32
18.97	21.53
16.82	18.08
22.01	18.36
18.38	18.67
	17.47

## Sheet: ValueList_Helper
Sample
Blank
Cal
QC
CC
DoubleBlank
MatrixSpike
MatrixSpikeDup
MatrixBlank
TuneCheck
ResponseCheck
