# Supplementary material for: Sex-dependent rescue of memory and synaptic deficits in AD model mice by increasing PSD-95 palmitoylation
Source: Commun Biol. 2026 Feb 18;9:451. doi: 10.1038/s42003-026-09702-y (PMC13031330; doi:10.1038/s42003-026-09702-y)
Supplement: Supplementary file 6 — Supplementary Data 3 [file 42003_2026_9702_MOESM6_ESM.xlsx]

## Sheet: mEPSCs
Figure 5C mEPSC interevent interval (average for each recorded neuron), unit ms, in Female mice								Figure 5D mEPSC Amplitude (average for each recorded neuron), unit pA, in Female mice
WT V	WT Palm B	APP/PS1 V	APP/PS1 Palm B					WT V	WT Palm B	APP/PS1 V	APP/PS1 Palm B
903.581	1256.99	709.097	124.051					-7.93418	-9.70092	-13.6932	-17.1091
1053.03	1630.19	362.945	249.36					-7.99371	-10.948	-16.0701	-12.9715
3117.75	4978.02	426.942	1419.4					-7.90145	-8.99586	-17.9554	-19.9499
2185.71	1303.71	1071.84	1757.36					-14.4136	-13.489	-14.9073	-13.6224
1222.98	3173.13	1395.74	1929.87					-8.75194	-11.68	-13.6895	-7.92856
1912.67	1632.13	3895.81	2461.61					-8.43747	-6.982	-16.21	-7.71704
1591.92	2680.48	4632.15	7981.45					-7.94466	-8.23526	-16.8146	-7.94767
707.629	1029.41	2685.58	6579.43					-11.4224	-9.97615	-12.3037	-5.16123
1610.99	657.657	1385.28	1278.96					-12.5763	-8.78238	-11.3515	-6.95183
4163.36	327.75	10306.6	1072.83					-6.69154	-13.4428	-14.7265	-6.91746
4894.48	766.933	272.872	432.974					-6.98401	-17.998	-8.47575	-28.7633
2098.54	736	1022.14	1135.5					-9.15868	-12.6662	-8.04002	-9.96174
4433.94	2694.26	604.658	2054.98					-11.8634	-8.64598	-7.2083	-6.67327
1115.84	1851.87	1109.46	3660.04					-10.2669	-8.10317	-7.08185	-6.4088
5254.86	2736.53	1189.38	2075.17					-9.48858	-9.20696	-8.47055	-7.37748
1311.35	1232.52	2349.65	681.423					-7.1763	-6.67351	-8.93061	-4.86408
897.416	2294.61	1289.16	1618.85					-8.55533	-6.22306	-10.0981	-6.24171
1002.52	2983.89	6658.9	234.564					-17.6396	-4.66784	-12.8617	-7.83606
809.138	2588.95	11720.7	607.454					-14.3852	-3.80371	-13.5955	-6.30214
610.087	1525.24	2068.3	225.784					-16.5728	-5.8022	-13.4508	-16.3332
677.915	2496.12	1727.99	303.702					-15.986	-5.06946	-16.2837	-17.0799
929.459	626.511	5086.06	1102.99					-8.84173	-6.69314	-10.9153	-6.52797
747.583	1597.81	3807.4	1965.6					-19.3563	-6.37265	-8.24803	-10.1657
727.022	2245.52	2872.87	1443.96					-18.076	-7.81128	-8.96469	-9.30449
4148.05	2993.07	1348.7	1086.81					-8.15828	-6.23808	-7.41965	-9.71438
1177.99	4409.9	441.609	1049.39					-10.5247	-17.7651	-7.04529	-7.91601
1632.91	3991.84	1249.07	1823.98					-7.97999	-16.3226	-12.1235	-7.93894
2094.59	9823.96	1564.67	3478.07					-7.93117	-5.98199	-7.52018	-8.75906
825.014	10208	3914.41	2640.27					-7.06716	-8.51644	-8.76956	-8.11125
977.534	660.126	16548.3	1239.93					-4.78229	-4.90326	-7.53561	-15.8137
1873.38	3392.65	204.244	1116.3					-5.83208	-5.12978	-9.38557	-12.6692
846.952	2568.26	974.917	1552.85					-4.32268	-9.56825	-7.89883	-15.0553
6298.99	1759.11	1110.64	1400.62					-6.61767	-7.16865	-8.15007	-7.19884
4088.91	531.542	3190.89	1938.76					-6.07555	-11.1156	-7.17059	-8.56476
15536	798.988	1499.71	3813.9					-6.68584	-8.9123	-11.2869	-7.77247
764.873	2872.94	14751	1347.93					-6.72479	-6.00422	-3.72245	-9.89594
683.75	1807.16	48399.1	3966.44					-6.06628	-7.3262	-4.54129	-8.436
1013.5	2599.52	1199.36	1502.79					-5.82734	-11.4472	-4.91938	-7.96639
505.091	2283.49	1561.79	3922.51					-7.42307	-5.81838	-4.7149	-8.7292
1017.03	11454.9	1841.73	5453.47					-5.86619	-4.63331	-14.2001	-7.34236
785.815	4382.56	1800.83	6473.5					-4.31613	-5.18084	-10.9408	-6.66685
311.022	345.663	3593						-9.3667	-10.1896	-4.58148
578.979	1384.45	8836.34						-5.2121	-9.01345	-4.30157
772.4	3055.98	27581.7						-5.97665	-7.19879	-6.55925
638.566	1023.23	4072.71						-7.74027	-11.0531	-6.81219
647.15	1152.61	264.111						-6.31476	-11.5817	-12.7436
953.981	968.824	456.895						-6.03022	-11.0044	-11.376
783.137	1167.29	3004						-7.93367	-8.26673	-8.8457
649.576	455.669	5597.35						-4.8723	-6.94684	-19.7217
319.746	644.361	1630.85						-6.1103	-7.8226	-11.0368
190.747	1125.37	678.91						-6.07406	-9.97699	-10.5015
109.79	1077.49	5172.7						-12.0485	-8.38823	-9.01486
14931.9	1149.77	3955.81						-5.02214	-7.88212	-12.1915
532.07	796.171	11023.6						-10.6828	-5.776	-9.10971
523.918	709.136	13542.8						-7.79795	-7.76965	-9.32518
638.694	1143.81	6546.61						-5.88295	-7.51684	-6.47156
262.408	1879.91	10595.7						-6.64461	-7.80682	-8.29402
706.908	195.969	3113.32						-18.8421	-11.8045	-13.0916
659.982	1188.92	5386.09						-5.83208	-10.76	-14.0657
539.083	815.221	9936.94						-8.24708	-8.77114	-12.8094
544.832	428.495	13517.8						-5.49431	-7.589	-20.5843
848.273	2624.17	810.87						-6.23691	-4.79481	-20.4776
2293.32	561.55	12268.5						-9.28489	-8.775	-7.17354
8020.05	761.045	19631.6						-8.33978	-10.7382	-7.93776
5184.84	8259.16							-7.92443	-10.2764
22851.9	4390.05							-9.76547	-10.8055
16882.2	7765.26							-8.68617	-6.59792
16458.1	11236.2							-11.5234	-7.53105
	335.968								-4.99003
	1127.2								-6.04624
	661.552								-8.47971
	512.925								-7.29907
	638.193								-7.32296
	2750.36								-6.56602
	449.939								-9.53783
	1198.98								-4.07482
	680.053								-5.67199
	6886.99								-6.10439
	668.577								-4.29067
	733.25								-4.96047
	1295.15								-7.76292
	656.325								-5.89262
	6829.47								-7.94609
	1532.39								-9.45057
	2053.23								-12.2059
	1865.47								-11.9944
	3812.21								-8.0998
	8938.81								-10.9488
	3163.38								-11.5049
	2320.06								-11.4607
	2388.8								-11.5687
	3200.2								-13.2871
	2518.12								-13.6057
	6206.05								-14.6201
	11117.3								-9.30185
	9063.45								-9.27134

## Sheet: DiI staining
Figure 5 J Spine size in um2, for female mice					Figure 5 K Spine density for spines smaller than 0.13um2 , for female mice							Figure 5 L Spine density for spines larger than 0.13um2 , for female mice
						One value per dendrite segment analyzed							One value per dendrite segment analyzed
WT	WT Palm B	APP/PS1 (V)	APP/PS1 (PB)		WT	WT Palm B	APP/PS1 (V)	APP/PS1 (PB)				WT	WT Palm B	APP/PS1 (V)	APP/PS1 (PB)
0.15	0.16	0.49	0.08		0.614	0.262	0	1.035				0.654	0.504	0.269	0.31847
0.15	0.19	0.4	0.07		0.406	0.114	0.019	1.062				0.708	0.494	0.631	0
0.17	0.37	0.45	0.09		0.1307	0	0	0.876				0.37033	0.463	0.316	0.14599
0.16	0.29	0.41	0.08		0.17539	0	0	0.632				0.36001	0.457	0.304	0
0.15	0.24	0.4	0.1		0.36379	0	0	0.435				0.49219	0.51	0.567	0.14486
0.18	0.2	0.51	0.11		0.26998	0.127	0	0.577				0.64795	0.593	0.323	0.25641
0.18	0.24	0.36	0.08		0.32703	0.029	0	0.906				0.67741	0.608	0.298	0.0604
0.16	0.24	0.3	0.09		0.47145	0.211	0	1.298				0.52383	0.633	0.252	0.24341
0.16	0.2	0.43	0.08		0.5618	0.189	0.013	0.713				0.8427	0.566	0.374	0.04751
0.17	0.27	0.38	0.08		0.34858	0.028	0	0.715				0.5159	0.361	0.415	0.05959
0.2	0.27	0.33	0.09		0.0895	0.081	0.059	1.469				0.47309	0.29	0.296	0.23202
0.19	0.14	0.32	0.08		0.19096	0.15814	0.053	0.703				0.92298	0.84344	0.42	0.08787
0.17	0.12	0.27	0.06		0.28064	0.06325	0	1.731				0.37418	0.88552	0.336	0
0.18	0.09	0.34	0.07		0.1857	0.06817	0	1.522				0.64995	0.54533	0.422	0
0.2	0.08	0.26	0.09		0.18519	0.81433	0	0.637				0.50617	0.44788	0.566	0.16978
0.18	0.08	0.18	0.09		0.17883	0.35047	0.016	0.324				0.57225	0.35047	0.751	0.10811
0.15	0.14	0.27	0.09		0.34337	0.87584	0	0.509				0.31696	0.20608	0.33	0.03634
0.24	0.1	0.2	0.13		0.1678	1.01229	0.076	0.417				0.56633	0.14461	0.458	0.31293
0.22	0.08	0.2	0.14		0.5439	1.29555	0	0.464				0.73038	0.16194	0.636	0.3867
0.18	0.12	0.23	0.15		0	0.35149	0.023	0.468				0.87349	0.35149	0.784	0.61195
0.2	0.08	0.28	0.17		0.04815	0.69045	0.035	0				0.43332	0.11507	0.441	0.67454
0.18	0.09	0.28	0.08		0.14388	1.17139	0.175	0.941				0.56355	0.06165	0.933	0.03922
0.21	0.06	0.26	0.1		0.30776	0.54381	0.121	1.019				0.51293	0.18127	1.027	0.30581
0.21	0.06	0.2	0.16		0.14363	1.08949	0.136	0.485				0.61041	0.07782	0.747	0.62732
0.2	0.06	0.25	0.17		0.22844	1.04364	0.135	0.472				0.68532	0.09488	0.54	0.67665
0.24	0.09	0.29	0.14		0.13928	0.82645	0.089	0.618				1.02136	0	0.417	0.57496
0.24	0.08	0.21	0.14		0.40355	0.72246	0	0.827				0.48426	0	0.815	0.68918
0.22	0.07	0.26	0.16		0.03646	0.75519	0.031	0.177				0.69267	0	0.49	0.70755
0.17	0.07	0.29	0.16		0.08915	0.80396	0	0.425				0.74294	0.12369	0.352	0.46549
0.15	0.07	0.24	0.14		0.16694	0.88235	0.049	0.82				0.66778	0.05882	0.693	0.54218
0.14	0.06	0.19	0.16		0.10971	0.8275	0.07	0.264				0.6034	0	0.521	0.30568
0.14	0.09	0.24	0.31		0.23566	1.20406	0	0.702				0.8641	0	0.66	0.70211
0.13	0.1	0.22	0.19		0.21708	0.61767	0	0				0.57887	0.06177	0.544	1.24417
0.15	0.12	0.25	0.35		0.05445	0.70603	0	0.754				0.44922	0	0.583	1.25628
0.16	0.11	0.22	0.16		0.15077	1.55356	0	0.612				0.82925	0.16353	0.509	0.81633
0.17	0.1	0.2	0.18		0.0416	1.0101	0	0.518				0.66556	0.40404	0.358	1.03627
0.15	0.09	0.19	0.24		0.08503	0.38437	0.028	0.926				0.59524	0.44843	0.484	0.92593
0.17	0.1	0.2	0.21		0.14006	0.74196	0.047	1.695				0.84034	0.24732	0.585	0.56497
0.18	0.09	0.2	0.11		0.34259	1.43043	0.021	1.285				0.37865	0.3251	0.938	0.21413
0.17	0.12	0.21	0.11		0.27836	1.85185	0.047	0.571				0.34795	0.25543	0.512	0.71429
0.19	0.1	0.26	0.16		0.47345	1.15924	0	1.346				0.41169	0.24405	0.612	0.57692
0.07	0.09	0.18	0.09		0.51151	0.99197	0	0.877				0.36536	0.14171	0.51	1.16959
0.08	0.07	0.23	0.13		0.6238	0.8	0.066	1.02				0.52783	0.4	0.82	0.58309
0.21	0.09	0.34	0.14		0.22153	1.13058	0.08	0.758				0.26584	0.11306	0.454	0.94697
0.12	0.09	0.18	0.14		0.29918	0.8669	0.11	0.442				0.67315	0.10199	0.404	1.99115
0.07	0.12	0.17	0.21		0.18789	0.91566	0.049	1.002				0.44804	0	0.409	0.61002
0.08	0.11	0.2	0.19		0.44702	0.72944	0.087	3.289				0.44702	0.06631	0.289	1.31579
0.09	0.1	0.12	0.2		0.07039	1.92837	0	0.908				0.4458	0.27548	0.443	0.30257
0.08	0.14	0.13	0.11		0.20482	1.18846	0.048	2.047				0.45517	0.33956	0.334	0
0.08	0.1	0.17	0.06		0.27053	1.38949	0	0.903				0.52753	0.56448	0.458	0.36101
0.07	0.1	0.15	0.1		0.26619	1.42993	0.043	0.947				0.73943	0.38132	0.556	0.28409
0.05	0.12	0.22	0.07		1.7147	0.50607	0.206	1.688				0.07297	0.45547	0.522	0.24116
0.08	0.11	0.21	0.1		1.62574	0.59727	0.055	2.344				0.10377	0.08532	0.358	0
0.1	0.1	0.19	0.1		0.30864	1.4275	0.02	1.923				1.23457	0.37566	0.202	0.32051
0.08	0.11	0.23	0.06		1.00604	0.90827	0.173	0.828				1.00604	0.54496	0.518	0.74503
0.13	0.11	0.32	0.09		1.76471	1.2979	0.151	0.082				0	0.43263	0.483	1.30933
0.19	0.12	0.33	0.15		2.44755	1.45879	0.078	0.208				0	0.43764	0.586	1.24948
0.12	0.15	0.26	0.26		2.12766	0.97371	0.556	0.222				0.38685	0.53554	0.222	1.49917
0.13	0.12	0.29	0.23		1.48368	0.94675	0.375	0.173				0.59347	0.35503	0.281	1.72712
0.07	0.13	0.23	0.3		2.03735	1.08893	0.073	0.28				0.50934	0.77132	0.581	1.02516
0.07	0.12	0.28	0.22		1.42857	0.4896	0.149	0.419				0.2381	0.73439	0.262	1.25714
0.08	0.1	0.32	0.34		1.77976	0.63869	0.153	0.685				0.22247	0.63869	0.582	0.45662
0.12	0.11	0.26	0.21		1.80879	0.82645	0.088	0				0	0.61983	0.472	1.16511
0.07	0.09	0.21	0.17		1.36054	1.29928	0.065	0.183				0.11338	0.71685	0.583	0.96631
0.09	0.09	0.28	0.33		1.06838	1.97287	0	0.095				0.10684	0.24661	0.447	0.94877
0.11	0.08	0.22	0.22		1.29412	1.26844	0	0.033				0.47059	0.58997	0.269	0.95899
0.09	0.12	0.32	0.24		1.03397	1.26582	0.019	0.154				0.44313	0.14065	0.631	1.23298
0.09	0.11	0.31	0.28		0	1.57421	0	0.288				1.36986	0.11244	0.316	0.79923
0.14	0.12	0.12	0.28		0.79186	0.33576	0	0.276				0.28281	0.39172	0.304	0.78233
0.11	0.15	0.14	0.27		0.77632	0.80754	0	0.184				0.33964	0.13459	0.567	0.96819
0.11	0.09	0.11	0.23		1.41903	0.77935	0	0.835				0.16694	0.09742	0.323	0.41748
0.07	0.08	0.17	0.13		2.14669	0.40872	0	1.471				0	0.47684	0.298	0.36765
0.1	0.1	0.17	0.1		1.97133	1.03406	0	1.624				0.35842	0.18248	0.252	0.21949
0.1	0.09	0.13	0.09		1.48567	1.11376	0.013	1.559				0.42448	0.07955	0.374	0.05995
0.11	0.08	0.13	0.07		1.93452	0.95486	0	1.488				0	0.26042	0.415	0.05834
0.12	0.08	0.15	0.08		1.89036	0.98921	0.059	0.99				0.56711	0.17986	0.296	0.29129
0.12	0.12	0.19	0.11		1.88088	1.88406	0.053	1.032				0.31348	0.09662	0.42	0.45537
0.1	0.08	0.14	0.12		1.373	1.56076	0	0.939				0.45767	0.11148	0.336	0.37547
0.16	0.08	0.09			1.3245	0.47619	0	0.705				0.29433	0.07937	0.422	0.10852
0.09	0.09	0.14			1.64671	0.90744	0	1.28				0.4491	0.0605	0.566	0.18293
0.08	0.09	0.18			0.52657	0.84034	0	1.041				0.33509	0	0.657	0.09461
0.1	0.07	0.15			1.19048	1.29496	0.117	0.224				0.89286	0	0.975	0.49261
0.17	0.06	0.17			1.2	0.84236	0	1.126				0.66667	0	1.116	0.21448
0.24	0.05	0.1			1.96078	1.72127	0	0.847				0.3268	0.05552	0.972	0.56444
0.21	0.07	0.13			1.35135	0.83565	0	1.185				0.57915	0	0.763	0.23697
0.16	0.08	0.14			0.85227	0.75472	0.055	0.785				0	0	0.712	0.14265
0.15	0.08	0.1			2.1097	1.44858	0.061	0.938				0	0	0.791	0.64478
0.18	0.06	0.11			1.40845	1.25285	0	2.235				0.60362	0.22779	1.182	0.18622
0.16	0.06	0.11			1.76678	1.2021	0.132	1.365				0.35336	0.22539	0.926	0.19493
0.18	0.09	0.17			0.52083	1.69622	0	1.313				0.86806	0.0771	0.756	0.21882
0.17	0.07	0.11			2.29358	1.57729	0.143	1.272				0.45872	0	0.715	0.33186
0.14	0.08	0.12			1.2012	0.78023	0	1.252				0.52553	0.21673	0.839	0.45532
0.16	0.14	0.08			1.43541	0.66726	0.046	0.981				0.7177	0.04448	0.684	1.09051
0.14	0.06	0.11			1.01266	1.26476	0.07	0.574				0.75949	0.16863	0.562	0.7377
0.14	0.07	0.14			2.24719	0.34169	0.959	0.344				0.2809	0.45558	0.64	0.80367
0.15	0.09	0.11			0.84986	0.6993	0.591	0.223				0.28329	0	0.985	0.7446
0.14	0.08	0.13			1.17302	0.52117	0.844	0.681				0.29326	0	0.362	0.93617
0.16	0.07	0.09			1.15108	0.63521	0.533	0.351				0.28777	0.09074	0.723	1.22807
0.16	0.09	0.08			1.49254	0.33311	0.428	0.418				0.29851	0.13324	0.672	0.83682
0.12	0.07	0.15			1.20482	0.58437	0.718	0.517				0.3012	0	0.718	0.8273
0.12	0.14	0.11			2.4055	0.88328	0.955	0.558				0	0.06309	0.637	0.90656
0.11	0.16	0.13			0.54645	0.91398	1.901	0.658				0.95628	0.05376	1.141	0.37594
0.1	0.25	0.15			0.12407	0.45065	0.896	0.782				0.99256	0.22533	1.045	0.39113
0.11	0.26	0.09			0.25608	0.11154	0.617	1.434				1.15237	0.50195	0.649	0.53763
0.1	0.23	0.13			0.60293	0.07609	0.753	0.258				0.94746	0.38047	1.054	0.90206
0.09	0.18	0.12			1.46341	0.07004	1.63	0.671				0.97561	0.52528	0.543	0.44743
0.13	0.18	0.14			0.71174	0.18501	0.589	0.46				1.06762	0.55504	0.942	1.28795
0.15	0.21	0.1			0.33003	0.26316	0.431	0.291				1.65017	0.26316	1.149	0.87209
0.16	0.21	0.09			1.15578	0.44971	0.897	0.612				1.32089	0.57236	0.897	1.07034
0.17	0.23	0.15			0.65954	0.08078	0.678	0.624				1.03642	0.72698	1.288	0.62402
0.18	0.21	0.14			0.73719	0.1233	0.186	0.96				1.04435	0.45212	1.67	0
0.18	0.21	0.2			1.28715	0.08574	1.399	0.547				1.05312	0.34296	0.254	0.91241
0.16	0.19	0.4			0.9909	0.17422	1.275	0.143				1.17669	0.4065	0.364	0.64562
0.16	0.17	0.31			0.77453	0	0.677	0.789				0.77453	0.77301	0.865	0.94637
0.16	0.19	0.25			0.95198	0.167	0.991	0.133				1.2693	0.7682	0.124	0.66578
0.13	0.14	0.24			1.13783	0.15649	0.758	0.693				0.75855	0.67814	0.189	0.48544
0.17	0.09	0.23			0.76031	0.42787	0.54	0.775				1.80574	0.67237	0.36	0.71059
0.18	0.11	0.21			0.66627	1.24611	0.549	1.211				0.88836	0.46729	0.305	0.51903
0.1	0.13	0.25			1.06276	0.71736	0.226	0.873				1.38158	0.57389	0.301	0.40296
0.15	0.15	0.25			0.85976	0.72058	0.368	0.619				1.89146	0.20016	0.23	0.89347
0.11	0.14				1.2123	0.70323	1.78	1.07				1.16381	0.49226	0.297	0.45837
0.13	0.21				0.26059	0.70743	0.475	1.089				1.17264	0.45478	0.634	0.58097
0.11	0.11				1.37979	0.06196	1.529	1.287				1.46602	0.37175	0	0
0.15	0.12				2.01355	0.47425	0.704	0.735				0.7322	0.271	0.423	0.62182
0.21	0.13				1.64853	0.42626	0.248					0.90669	0.34101	0.435
0.24	0.12				1.11037	0.65392	0.847					0.11104	0.25151	0.212
0.29	0.12				1.54411	1.17264	1.193					0.26623	0.52117	1.193
	0.14				1.83631	0.75	1.514					0.78699	0.5	0
	0.15				1.67801	0.60332	1.406					0.52826	0.75415	0.176
	0.13				1.49339	0.85929	0.583					0.7467	0.32223	0.777
	0.19				1.7082	0.72165	1.183					0.30145	0.41237	0.71
	0.19				1.22356	0.31847	0.567					0.17479	2.07006	0.992
	0.2				1.31106	0.11574	0.838					0.39332	1.73611	0.838
	0.15				1.45715	0.41026	0.964					0.26494	1.23077	0.289
	0.19				1.75368	0.11211	0.474					0.1349	1.34529	0.949
	0.15				0.45509	0	1.344					0.40452	1.21065	0.384
	0.12				0.98525	1.00865	1.063					0.79885	0.28818	0.806
	0.12				1.22221	1.02975	0.92					1.52777	0.57208	0.515
	0.11				0.08987	1.11288	0.642					0.53923	0.47695	0.642
	0.12				0.15696	0.99651	1.264					0.78481	1.14599	0.191
	0.18				0.46979	0.99278	0.856					1.03354	1.44404	0.178
	0.17				0.69603	0.66766	0.811					1.39205	1.55786	0.541
	0.13				0.23687	0.62228	0.351					0.5527	0	0.316
	0.13				0.66156	0.45821	0.427					0.70882	0.07637	0.83
	0.15				0.40552	0.30144	0.04					0.60827	0	1.203
	0.26				0.44895	0.6009	0.045					1.02617	0.24743	1.129
	0.31				0.50638	0.61821	0.308					0.4051	0.18031	0.73
	0.3				0.96401	0.40763	0.285					0.88368	0.18117	0.936
	0.27				0.43187	0.35665	0.402					1.18765	0.35665	1.406
	0.34				0.52292	0.54807	0.536					0.26146	1.07005	1.073
	0.2				0.37224	0.27977	0.203					0.78584	1.00716	1.117
	0.27				0.86673	0.43452	0.115					0.83685	0.92336	1.454
	0.22				1.48817	0						0.74408	1.70213
	0.23				0.99137	0.57787						0.69979	0.4334
	0.25				0.53912	1.09942						0.33695	0.7853
	0.2				0.71586	0.71242						0.83517	1.58316
	0.2				0.54594	0.89919						1.50135	0.9991
	0.22				0.44253	0.5891						1.40133	0.29455
	0.21				0.03884	0.6412						0.34958	0.6412
	0.21				1.26771	0.95941						0.67114	0.4797
	0.16				1.02477	1.75397						0.25619	0.3189
	0.18				1.02979	1.35461						0.22067	0.60205
	0.14				1.19295	0.53359						0.05187	0.53359
	0.15				1.14943	0.89344						0.31348	1.62443
	0.12					0.35302							1.29442
	0.09					1.2012							0.6006
	0.11					1.70213							0.85106
	0.13					1.39578							1.08561
	0.12					0.67541							0.78798
	0.11					0.05794							1.70925
	0.14					0							1.29791
	0.14					0							1.25984
	0.11					0.08757							1.43036
	0.1					0							1.12674
	0.13					0.52495							1.28612
	0.09					0.07626							1.4744
	0.1					0.25244							1.46413
	0.09					0.23339							0.82983
	0.2					0.20839							0.98987
	0.2					0.51722							0.81277
	0.18					0.50392							1.12783
	0.2					0.40449							1.01122
	0.22					0.1378							0.68899
	0.1					0.1853							0.97281
	0.12					0.26617							0.86505
	0.12					0.43177							1.57286
	0.15					0.90161							0.90161
	0.15					0.93613							0.93613
	0.16					0.90537							0.66711
	0.08					0.8855							0.8855
	0.11					0.56786							0.63884
	0.12					1.06411							0.53206
	0.18					1.16328							0.15863
						1.52864							0.54352
						0.92081							0.67526
						1.33494							0.65119
						1.451							0.88097
						0.51796							0.77693
						0.68966							0.8046
						1.40521							0.54647
						1.10914							0.66548
						1.39058							0.52147
						1.79191							0.41065
						1.51734							0.75867
						1.1059							0.32368
						1.28576							0.42859
						0.44014							0.55018
						1.29199							0.28711
						1.26074							0.05731
						0.67568							0.22523
						2.53165							0.33755
						1.90955							0.20101
						1.57604							0.1576
